# Supplementary material for: Evolution, expression and association of the chemosensory protein genes with the outbreak phase of the two main pest locusts
Source: Sci Rep. 2017 Jul 27;7:6653. doi: 10.1038/s41598-017-07068-0 (PMC5532218; doi:10.1038/s41598-017-07068-0)
Supplement: Supplementary file 2 — Suplementary Tables [file 41598_2017_7068_MOESM2_ESM.xls]

## Sheet: Table S1
Table S1. Detailed BLAST data on the L. migratoria genomic loci that putatively contain CSP genes and their corresponding transcripts. The table also includes data on single CSP exon sequences detected in scaffolds of the L. migratoria genome (orphan exons 1 and 2), exons 2 and 1 detected in this same unconventional order (orphan exon 2+1), and sequences that have significant BLAST result but did…
L. migratoria CSP loci	Scaffold	Sense	Exon 1 start	Exon 1 end	Exon 2 start	Exon 2 end	CDS length	Best tBLASTn result	Accession number	Identity (%)	E - value	Expression	Assigned EST	Identity (%)	E - value	ID exon1	ID exon 2
101	scaffold101	+	2366516	2366626	2400458	2400577	34061	chemosensory protein [Camponotus japonicus]	gi|923142106|dbj|BAS29776.1|	73.17	4e-43	No	---	---	---	---	---
103059	scaffold103059	+	2171	2379	10600	10788	8617	chemosensory protein, partial [Allonemobius socius]	gi|433288640|gb|AGB14643.1|	40	5e-19	No	---	---	---	---	---
12585	scaffold12585	-	179306	179145	167417	167247	12059	A Chain A, Nmr Solution Structure Of Cspsg4	gi|159164602|pdb|2GVS|A	66	2e-46	Yes	ORF16	100.00	0.0	100.00	100.00
13671	scaffold13671	-	595509	595372	591098	590973	4536	chemosensory protein [Phenacoccus solenopsis]	gi|761545964|gb|AJP61952.1|	45.05	5e-27	No	---	---	---	---	---
15810	scaffold15810	-	78980	78801	63405	63220	15760	chemosensory protein 2 [Locusta migratoria]	gi|6688650|emb|CAB65178.1|	99.17	1e-72	Yes	LmigCSP2	98.62	0.0	98.17	99.19
18858cds1	scaffold18858	+	97840	97977	108499	108678	10838	chemosensory protein CSP-sg5, partial [Schistocerca gregaria]	gi|3283940|gb|AAC25403.1|	84.26	7e-64	Yes	ORF17	98.96	0.0	99.00	87.40
18858cds2	scaffold18858	+	141703	141840	149531	149698	7995	A Chain A, Nmr Solution Structure Of Cspsg4	gi|159164602|pdb|2GVS|A	81.65	1e-62	Yes	LM_GH5_000761	86.13	1e-117	85.03	90.48
18858cds3	scaffold18858	+	168506	168673	170293	170451	1945	chemosensory protein CSP-sg5, partial [Schistocerca gregaria]	gi|3283940|gb|AAC25403.1|	62.89	1e-35	No	---	---	---	---	---
21551	scaffold21551	-	122154	122026	97991	97824	24330	Chemosensory protein 5 [Ips typographus]	gi|459277241|gb|JAA74384.1|	55.17	3e-33	Yes	LM_SH5_001382	98.68	5e-156	100.00	98.13
22826cds1	scaffold22826	-	159147	158959	153574	153386	5761	chemosensory protein 5 [Locusta migratoria]	gi|6688656|emb|CAB65181.1|	89.6	3e-68	Yes	LM_SH5_003413	93.93	6e-166	88.83	98.95
22826cds2	scaffold22826	+	127283	127504	129370	129558	2275	chemosensory protein 5 [Locusta migratoria]	gi|6688656|emb|CAB65181.1|	88.8	6e-69	Yes	LM_GH5_003400	98.31	0.0	96.99	99.47
235750	Scaffold235750	+	7652	7834	9659	9847	2195	chemosensory protein 5 [Locusta migratoria]	gi|6688656|emb|CAB65181.1|	88	7e-72	Yes	LM_SH5_003413	94.93	3e-169	91.94	97.87
24400	scaffold24400	+	13865	14005	18439	18627	4762	A Chain A, Nmr Solution Structure Of Cspsg4	gi|159164602|pdb|2GVS|A	87.16	2e-67	Yes	LM_GH5_000758	98.44	0.0	98.98	98.38
25611	scaffold25611	+	14519	14635	63010	63192	48673	chemosensory protein [Apis cerana cerana]	gi|401786704|gb|AFQ07771.1|	38.61	2e-28	No	---	---	---	---	---
2564	scaffold2564	+	89690	89894	97291	97425	7735	chemosensory protein 11 [Nilaparvata lugens]	gi|516299368|gb|AGO81736.1|	40.4	5e-24	No	---	---	---	---	---
30358	scaffold30358	-	35537	35333	22564	22421	13116	A Chain A, Nmr Solution Structure Of Cspsg4	gi|159164602|pdb|2GVS|A	40.4	1e-24	No	---	---	---	---	---
31810	scaffold31810	-	78016	77812	67358	67182	10834	chemosensory protein 2 [Laodelphax striatella]	gi|554894797|gb|AGZ04930.1|	45.05	1e-24	No	---	---	---	---	---
320887	scaffold320887	+	589	782	32999	33184	32595	chemosensory protein CSP-sg2, partial [Schistocerca gregaria]	gi|3283934|gb|AAC25400.1|	48.48	8e-33	Yes	LM_GH5_003053	99.22	0.0	100.00	98.45
3212cds1	scaffold3212	-	1325340	1325136	1316189	1315951	9389	OS-D-related chemosensory protein, partial [Schistocerca gregaria]	gi|31747330|gb|AAP57461.1|	41.89	1e-16	No	---	---	---	---	---
3212cds2	scaffold3212	-	1382008	1381804	1363732	1363494	18514	OS-D-related chemosensory protein, partial [Schistocerca gregaria]	gi|31747330|gb|AAP57461.1|	34.25	1e-11	No	---	---	---	---	---
325580	scaffold325580	+	830	1072	24763	24951	24121	A Chain A, Nmr Solution Structure Of Cspsg4	gi|159164602|pdb|2GVS|A	89.11	2e-63	Yes	LM_GB5_001536	96.11	6e-171	98.98	94.27
33302cds1	scaffold33302	+	4672	4843	4844	5022	350	chemosensory protein [Vespa crabro]	gi|55978944|gb|AAV68929.1|	51.72	6e-39	No	---	---	---	---	---
33302cds2	scaffold33302	+	10024	10195	10196	10374	350	chemosensory protein [Vespa crabro]	gi|55978944|gb|AAV68929.1|	51.72	2e-39	No	---	---	---	---	---
37289	scaffold37289	+	4533	4737	10158	10346	5813	chemosensory protein [Phenacoccus solenopsis]	gi|761545970|gb|AJP61955.1|	39.42	3e-23	Yes	ORF1	99.22	0.0	98.40	99.50
374630	scaffold374630	+	5695	5866	5900	6078	383	chemosensory protein [Vespa crabro]	gi|55978944|gb|AAV68929.1|	50.43	8e-39	No	---	---	---	---	---
392768	Scaffold392768	+	61	249	21057	21224	21163	chemosensory protein CSP-sg3, partial [Schistocerca gregaria]	gi|3283936|gb|AAC25401.1|	69.16	6e-52	Yes	ORF10	99.08	0.0	84.10	99.3
41553	scaffold41553	+	66870	67074	72744	72899	6029	chemosensory protein 2 [Bemisia tabaci]	gi|695942080|gb|AIT38547.1|	47.93	3e-33	Yes	ORF14	96.18	0.0	89.20	97.20
46375	scaffold46375	+	44829	45033	61950	62108	17279	A Chain A, Nmr Solution Structure Of Cspsg4	gi|159164602|pdb|2GVS|A	36	9e-21	No	---	---	---	---	---
5214cds1	scaffold5214	-	122926	122795	116743	116531	6395	chemosensory protein 4 [Locusta migratoria]	gi|6688654|emb|CAB65180.1|	66.04	4e-52	No	---	---	---	---	---
5214cds2	scaffold5214	+	143789	143920	144992	145156	1367	chemosensory protein 2 [Locusta migratoria]	gi|6688650|emb|CAB65178.1|	63.39	5e-53	No	---	---	---	---	---
57579	scaffold57579	+	3592	3796	15234	15413	11821	chemosensory protein 11 [Nilaparvata lugens]	gi|516299368|gb|AGO81736.1|	40.4	5e-24	No	---	---	---	---	---
647	scaffold647	-	198201	198088	176248	176012	22189	PREDICTED: chemosensory protein 7 isoform X1 [Tribolium castaneum]	gi|642928414|ref|XP_008193777.1|	58.24	1e-37	Yes	LM_GL5_000033	95.94	0.0	96.10	95.78
699cds1	scaffold699	+	80447	80651	89125	89313	8866	chemosensory protein [Chilo auricilius]	gi|700289688|gb|AIU68827.1|	34.55	3e-20	Yes	ORF8	100.00	0.0	100.00	100.00
699cds2	scaffold699	-	152813	152649	144189	144007	8806	chemosensory protein [Chilo auricilius]	gi|700289688|gb|AIU68827.1|	37.27	6e-23	No	---	---	---	---	---
71401cds1	scaffold71401	-	45335	45210	44368	44165	1170	chemosensory protein 3 [Locusta migratoria]	gi|6688652|emb|CAB65179.1|	60.78	2e-43	Yes	LM_GH5_002985	88.65	7e-46	87.96	---
71401cds2	scaffold71401	-	44176	44000	42067	41897	2279	A Chain A, Nmr Solution Structure Of Cspsg4	gi|159164602|pdb|2GVS|A	61.76	2e-47	Yes	LM_GH5_002985	97.49	1e-137	100.00	97.06
71401cds3	scaffold71401	-	41890	41732	40886	40695	1195	A Chain A, Nmr Solution Structure Of Cspsg4	gi|159164602|pdb|2GVS|A	60.4	3e-44	Yes	LM_GH5_002985	88.69	1e-97	100.00	---
71401cds4	scaffold71401	-	40637	40509	38808	38659	1978	chemosensory protein 3 [Locusta migratoria]	gi|6688652|emb|CAB65179.1|	61.36	2e-35	Yes	LM_GH5_002985	88.62	1e-82	---	97.71
71401cds5	scaffold71401	-	38626	38468	35562	35392	3234	A Chain A, Nmr Solution Structure Of Cspsg4	gi|159164602|pdb|2GVS|A	62.38	1e-46	Yes	LM_GH5_002985	98.94	5e-146	99.07	98.82
71401cds6	scaffold71401	-	35385	35227	34126	33956	1429	chemosensory protein 3 [Locusta migratoria]	gi|6688652|emb|CAB65179.1|	60.38	1e-45	Yes	LM_GH5_002985	92.26	5e-121	99.07	97.65
71401cds7	scaffold71401	-	33949	33791	31325	31212	2737	A Chain A, Nmr Solution Structure Of Cspsg4	gi|159164602|pdb|2GVS|A	61.76	5e-47	Yes	LM_GH5_002985	98.92	2e-144	99.07	98.82
71401cds8	scaffold71401	-	30988	30830	28783	28604	2384	A Chain A, Nmr Solution Structure Of Cspsg4	gi|159164602|pdb|2GVS|A	61	8e-45	Yes	LM_GH5_002985	96.97	1e-77	100.00	---
757cds1	scaffold757	-	3626	3495	2231	2064	1562	OS-D-related chemosensory protein, partial [Schistocerca gregaria]	gi|31747330|gb|AAP57461.1|	93	2e-67	Yes	LM_SH5_003413	97.50	9e-159	96.82	98.15
757cds2	scaffold757	-	60814	60692	58897	58709	2105	chemosensory protein 5 [Locusta migratoria]	gi|6688656|emb|CAB65181.1|	97.6	4e-72	Yes	LmigCSP4	99.21	0.0	100.00	98.95
757cds3	scaffold757	-	95948	95760	92043	91849	4099	chemosensory protein 3 [Locusta migratoria]	gi|6688652|emb|CAB65179.1|	100	9e-76	Yes	LM_SH5_003782	100.00	0.0	100.00	100.00
75957	scaffold75957	-	4048	3907	3979	3689	359	chemosensory protein [Blattella germanica]	gi|982743619|gb|AMA98187.1|	59.79	2e-36	No	---	---	---	---	---
78016	scaffold78016	-	21591	21387	16963	16775	4816	chemosensory protein, partial [Allonemobius socius]	gi|433288640|gb|AGB14643.1|	40.51	3e-19	No	---	---	---	---	---
9174cds1	scaffold9174	+	10000	10080	11335	11523	1523	chemosensory protein 5 [Locusta migratoria]	gi|6688656|emb|CAB65181.1|	88.76	6e-56	Yes	LM_SH5_003244	96.90	3e-124	---	99.48
9174cds2	scaffold9174	+	36759	36968	38209	38397	1638	chemosensory protein 5 [Locusta migratoria]	gi|6688656|emb|CAB65181.1|	89.6	5e-71	Yes	LM_SH5_003413	94.44	3e-168	97.69	95.24
ORPHAN EXON 1
100785	scaffold100785	+	961	1110	---	---	---	chemosensory protein CSP-sg5, partial [Schistocerca gregaria]	gi|3283940|gb|AAC25403.1|	68.00	2e-17	Yes	LM_GH5_000761	83.25	8e-50	83.17	---
157799226	C157799226	-	98	6	---	---	---	chemosensory protein 1 [Locusta migratoria]	gi|6688648|emb|CAB65177.1|	96.77	5e-17	Yes	LM_SH5_003268	100.00	2e-46	100.00	---
173797773	C173797773	+	5	160	---	---	---	chemosensory protein 2 [Locusta migratoria]	gi|6688650|emb|CAB65178.1|	65.38	2e-20	Yes	LM_GH5_000761	84.62	2e-37	84.51	---
50720	scaffold50720	-	1643	1521	---	---	---	chemosensory protein 4 [Locusta migratoria]	gi|6688654|emb|CAB65180.1|	97.56	4e-19	Yes	LM_SH5_003413	98.68	3e-73	98.67	---
ORPHAN EXON 2
123385	scaffold123385	-	---	---	6441	6280	---	OS-D-related chemosensory protein, partial [Schistocerca gregaria]	gi|31747330|gb|AAP57461.1|	70.37	3e-20	Yes	LmigCSP1	82.73	2e-29	---	83.33
165997	Scaffold165997	+	---	---	1263	1442	---	chemosensory protein CSP-sg2, partial [Schistocerca gregaria]	gi|3283934|gb|AAC25400.1|	83.33	2e-28	No	---	---	---	---	---
178632750	C178632750	+	---	---	20	175	---	chemosensory protein 2 [Adelphocoris lineolatus]	gi|270000348|gb|ACZ58021.1|	48.08	1e-15	Yes	LM_GH5_003055	100.00	3e-107	---	100.00
187757636	C187757636	+	---	---	479	655	---	chemosensory protein [Blattella germanica]	gi|982743619|gb|AMA98187.1|	64.41	1e-21	Yes	LM_GB5_004555	98.29	3e-86	---	98.80
221995	scaffold221995	+	---	---	518	706	---	chemosensory protein CSP-sg3, partial [Schistocerca gregaria]	gi|3283936|gb|AAC25401.1|	69.84	3e-25	No	---	---	---	---	---
281155	scaffold281155	+	---	---	5573	5761	---	A Chain A, Nmr Solution Structure Of Cspsg4	gi|159164602|pdb|2GVS|A	90.48	1e-32	Yes	LM_GH5_000761	98.19	1e-138	---	98.19
286923	scaffold286923	+	---	---	1496	1695	---	chemosensory protein 3 [Sclerodermus sp. MQW-2015]	gi|931258302|gb|ALG36156.1|	41.67	6e-14	No	---	---	---	---	---
316421	scaffold316421	-	---	---	5589	5470	---	chemosensory protein CSP-sg5, partial [Schistocerca gregaria]	gi|3283940|gb|AAC25403.1|	72.50	1e-13	No	---	---	---	---	---
392833	Scaffold392833	-	---	---	1068	940	---	chemosensory protein CSP-sg5, partial [Schistocerca gregaria]	gi|3283940|gb|AAC25403.1|	65.12	3e-14	No	---	---	---	---	---
401450	scaffold401450	+	---	---	218	412	---	chemosensory protein 1 [Locusta migratoria]	gi|6688648|emb|CAB65177.1|	95.38	2e-37	Yes	LM_SH5_003651	100.00	2e-100	---	100.00
53850	scaffold53850	-	---	---	4232	4044	---	chemosensory protein 3 [Locusta migratoria]	gi|6688652|emb|CAB65179.1|	88.89	1e-31	Yes	LM_GH5_003400	99.48	2e-97	---	99.48
68729	scaffold68729	-	---	---	7415	7227	---	A Chain A, Nmr Solution Structure Of Cspsg4	gi|159164602|pdb|2GVS|A	88.89	1e-31	Yes	LM_GH5_000760	97.19	4e-119	---	97.18
71274	scaffold71274	+	---	---	23123	23311	---	chemosensory protein CSP-sg3, partial [Schistocerca gregaria]	gi|3283936|gb|AAC25401.1|	77.78	1e-27	No	---	---	---	---	---
75485	scaffold75485	-	---	---	3816	3628	---	chemosensory protein 3 [Tribolium castaneum]	gi|270010969|gb|EFA07417.1|	49.21	3e-12	No	---	---	---	---	---
ORPHAN EXON 2+1
189039548	C189039548	-	---	438	250	---	---	chemosensory protein 3 [Bemisia tabaci]	gi|695942068|gb|AIT38541.1|	57.14	5e-23	Yes	LM_GH5_002985	83.50	3e-78	---	---
15074	scaffold15074	-	---	193525	193355	---	---	chemosensory protein 3 [Bemisia tabaci]	gi|695942066|gb|AIT38540.1|	66.67	2e-19	Yes	LM_GH5_002985	99.11	2e-173	---	---

## Sheet: Table S2
Table S2. Atribution of the available L. migratoria CSP transcripts to CSP proteins and L. migratoria genomic loci. The codes of the loci and their location in L. migratoria genomic scaffolds are as in Table S1. The table also includes data on a CSP transcript to which no genomic locus could be assigned (no assigned locus), transcripts whose best BLAST result were orphan exon sequences detected i…
L. migratoria CSP EST	Best BLASTx result	Accession number	Identity (%)	E - value	Assigned locus	Identity (%)	Loci vs EST best hit	Identity (%)	Exon1 best hit	Identity (%)	Exon2 best hit	Identity (%)
LmigCSP1	chemosensory protein 1 [Locusta migratoria]	gi|6688648|emb|CAB65177.1|	100	0.0	757cds2	93.29	123385*	83.33	50720*	93.33	401450*	99.48
LmigCSP2	chemosensory protein 2 [Locusta migratoria]	gi|6688650|emb|CAB65178.1|	100	0.0	15810	98.62	15810	98.62	15810	98.17	15810	99.19
LmigCSP3	chemosensory protein 3 [Locusta migratoria]	gi|6688652|emb|CAB65179.1|	100	0.0	757cds3	99.74	757cds3	99.74	757cds3	100.00	53850*	92.63
LmigCSP4	chemosensory protein 4 [Locusta migratoria]	gi|6688654|emb|CAB65180.1|	100	0.0	757cds2	99.21	757cds2	99.21	50720*	98.66	757cds2	98.95
LmigCSP5	chemosensory protein 5 [Locusta migratoria]	gi|6688656|emb|CAB65181.1|	100	0.0	757cds2	97.88	757cds2	97.88	757cds1	96.77	757cds2	98.43
LmigCSPI-1	Locusta migratoria isolate I-1 CSP precursor, gene, partial cds	gi|27543473|gb|AY149648.1|	100	0.0	325580	95.49	325580	95.49	325580	100.00	281155*	94.57
LmigCSPI-2	Locusta migratoria isolate I-2 CSP precursor, gene, partial cds	gi|27543475|gb|AY149649.1|	100	0.0	24400	97.53	24400	97.53	24400	96.35	68729*	98.42
LmigCSPI-3	Locusta migratoria isolate I-3 CSP precursor, gene, partial cds	gi|27543477|gb|AY149650.1|	100	0.0	24400	96.30	24400	96.30	24400	97.08	281155*	99.47
LmigCSPI-4	Locusta migratoria isolate I-4 CSP precursor, gene, partial cds	gi|27543479|gb|AY149651.1|	100	0.0	24400	95.51	24400	95.51	24400	95.20	281155*	98.42
LmigCSPI-5	Locusta migratoria isolate I-5 CSP precursor, gene, partial cds	gi|27543481|gb|AY149652.1|	100	0.0	24400	94.80	24400	94.80	24400	94.29	281155*	97.89
LmigCSPI-6	Locusta migratoria isolate I-6 CSP precursor, gene, partial cds	gi|27543483|gb|AY149653.1|	100	0.0	24400	97.22	24400	97.22	24400	97.81	281155*	100.00
LmigCSPII-6	Locusta migratoria isolate II-6 CSP precursor, gene, partial cds	gi|27543485|gb|AY149654.1|	100	0.0	15810	99.37	15810	99.37	15810	100.00	15810	99.17
LmigCSPII-7	Locusta migratoria isolate II-7 CSP precursor, gene, partial cds	gi|27543487|gb|AY149655.1|	100	0.0	15810	98.13	15810	98.13	15810	97.22	15810	98.37
LmigCSPII-8	Locusta migratoria isolate II-8 CSP precursor, gene, partial cds	gi|27543489|gb|AY149656.1|	100	0.0	15810	99.07	15810	99.07	15810	100.00	15810	98.37
LmigCSPII-9	Locusta migratoria isolate II-9 CSP precursor, gene, partial cds	gi|27543491|gb|AY149657.1|	100	0.0	22826cds2	98.75	22826cds2	98.75	22826cds2	98.53	53850*	98.91
LmigCSPII-10	Locusta migratoria isolate II-10 CSP precursor, gene, partial cds	gi|27543493|gb|AY149658.1|	100	0.0	757cds2	99.69	757cds2	99.69	757cds2	100.00	757cds2	100.00
LmigCSPII-11	Locusta migratoria isolate II-11 CSP precursor, gene, partial cds	gi|27543495|gb|AY149649.1|	100	0.0	22826cds2	99.38	22826cds2	99.38	22826cds2	99.26	53850*	99.45
LmigCSPII-12	Locusta migratoria isolate II-12 CSP precursor, gene, partial cds	gi|27543497|gb|AY149650.1|	100	0.0	235750	96.88	235750	96.88	757cds2	98.50	9174cds1	97.88
LmigCSPII-13	Locusta migratoria isolate II-13 CSP precursor, gene, partial cds	gi|27543499|gb|AY149651.1|	100	0.0	9174cds2	95.71	9174cds2	95.71	9174cds2	94.82	9174cds2	96.81
LmigCSPII-14	Locusta migratoria isolate II-14 CSP precursor, gene, partial cds	gi|27543501|gb|AY149652.1|	100	0.0	235750	98.12	235750	98.12	235750	99.24	235750	98.40
LM_GB5_001536	chemosensory protein CSP-sg5, partial [Schistocerca gregaria]	gi|3283940|gb|AAC25403.1|	91	3e-69	325580	96.11	325580	96.11	325580	98.98	325580	94.27
LM_GB5_004555	chemosensory protein [Apis cerana cerana]	gi|401786700|gb|AFQ07769.1|	65	7e-45	C187757636*	98.80	C187757636*	98.80	22826cds2	82.50	C187757636*	98.80
LM_GB5_007405	chemosensory protein 1 [Locusta migratoria]	gi|6688648|emb|CAB65177.1|	99	1e-57	757cds2	90.31	757cds2	90.31	50720*	91.72	401450*	99.48
LM_GB5_007551	chemosensory protein 1 [Locusta migratoria]	gi|6688648|emb|CAB65177.1|	99	7e-58	757cds2	93.85	757cds2	93.85	50720*	93.94	401450*	100.00
LM_GB5_007735	chemosensory protein 3 [Locusta migratoria]	gi|6688652|emb|CAB65179.1|	100	4e-75	757cds3	99.47	757cds3	99.47	757cds3	100.00	53850*	91.05
LM_GH5_000758	A Chain A, Nmr Solution Structure Of Cspsg4	gi|159164602|pdb|2GVS|	87	3e-67	24400	98.44	24400	98.44	24400	98.98	68729*	97.29
LM_GH5_000759	A Chain A, Nmr Solution Structure Of Cspsg4	gi|159164602|pdb|2GVS|	87	3e-67	24400	98.18	24400	98.18	24400	98.48	68729*	96.86
LM_GH5_000760	A Chain A, Nmr Solution Structure Of Cspsg4	gi|159164602|pdb|2GVS|	87	3e-67	24400	97.92	68729*	97.18	24400	97.97	68729*	97.17
LM_GH5_000761	A Chain A, Nmr Solution Structure Of Cspsg4	gi|159164602|pdb|2GVS|	90	2e-68	24400	96.61	281155*	98.19	24400	97.97	281155*	98.19
LM_GH5_002985	A Chain A, Nmr Solution Structure Of Cspsg4	gi|159164602|pdb|2GVS|	61	1e-40	71401cds5	98.94	71401cds5	98.94	71401cds2	100.00	71401cds7	98.82
LM_GH5_003053	chemosensory protein CSP-sg2, partial [Schistocerca gregaria]	gi|3283934|gb|AAC25400.1|	48	1e-32	320887	99.22	320887	99.22	320887	100.00	320887	98.45
LM_GH5_003055	chemosensory protein 2 [Adelphocoris lineolatus]	gi|270000348|gb|ACZ58021.1|	48	5e-31	C178632750*	100.00	C178632750*	100.00	---	---	C178632750*	100.00
LM_GH5_003400	chemosensory protein 3 [Locusta migratoria]	gi|6688652|emb|CAB65179.1|	89	1e-65	22826cds2	98.31	53850*	99.48	22826cds2	96.99	53850*	99.47
LM_GH5_003478	chemosensory protein 5 [Locusta migratoria]	gi|6688656|emb|CAB65181.1|	96	6e-71	757cds2	96.83	757cds2	96.83	757cds1	98.71	22826cds1	96.83
LM_GH5_003489	chemosensory protein 5 [Locusta migratoria]	gi|6688656|emb|CAB65181.1|	86	5e-66	22826cds2	97.46	22826cds2	97.46	22826cds2	96.97	53850*	97.89
LM_GH5_003725	chemosensory protein 1 [Locusta migratoria]	gi|6688648|emb|CAB65177.1|	99	2e-57	757cds2	90.55	392768	81.36	50720*	100.00	401450*	100.00
LM_GH5_003820	chemosensory protein 3 [Locusta migratoria]	gi|6688652|emb|CAB65179.1|	100	8e-75	757cds3	100.00	757cds3	100.00	757cds3	100.00	53850*	92.11
LM_GH5_003822	chemosensory protein 3 [Locusta migratoria]	gi|6688652|emb|CAB65179.1|	98	5e-71	757cds3	99.68	757cds3	99.68	757cds3	100.00	53850*	91.58
LM_GL5_000033	putative OS-D-like protein [Myzus persicae]	gi|66840976|emb|CAI64033.1|	53	5e-34	647	95.94	647	95.94	647	96.10	647	95.78
LM_GL5_000034	PREDICTED: chemosensory protein 7 isoform X1 [Tribolium castaneum]	gi|642928414|ref|XP_008193777.1|	58	1e-33	647	98.23	647	98.23	647	97.07	647	100.00
LM_GL5_000035	putative OS-D-like protein [Myzus persicae]	gi|66840976|emb|CAI64033.1|	55	7e-38	647	96.17	647	96.17	647	95.61	647	96.88
LM_GM5_003208	chemosensory protein [Blattella germanica]	gi|982743609|gb|AMA98182.1|	50	3e-30	---	---	---	---	---	---	---	---
LM_GM5_003915	chemosensory protein 5 [Locusta migratoria]	gi|6688656|emb|CAB65181.1|	95	3e-70	757cds2	95.24	757cds2	95.24	50720*	98.67	22826cds1	98.95
LM_SH5_001382	Chemosensory protein 5 [Ips typographus]	gi|459277241|gb|JAA74384.1|	56	1e-37	21551	98.68	21551	98.68	21551	100.00	21551	98.13
LM_SH5_003244	chemosensory protein 5 [Locusta migratoria]	gi|6688656|emb|CAB65181.1|	92	1e-71	22826cds2	95.69	9174cds1	96.90	22826cds2	96.93	9174cds1	99.48
LM_SH5_003268	chemosensory protein 1 [Locusta migratoria]	gi|6688648|emb|CAB65177.1|	99	6e-58	757cds2	91.39	C157799226*	100.00	50720*	91.72	401450*	98.95
LM_SH5_003270	chemosensory protein 5 [Locusta migratoria]	gi|6688656|emb|CAB65181.1|	94	4e-62	757cds1	100.00	757cds1	100.00	757cds1	100.00	757cds1	100.00
LM_SH5_003326	chemosensory protein 1 [Locusta migratoria]	gi|6688648|emb|CAB65177.1|	97	2e-70	757cds2	90.05	757cds2	90.05	50720*	92.65	401450*	99.48
LM_SH5_003413	chemosensory protein 5 [Locusta migratoria]	gi|6688656|emb|CAB65181.1|	95	2e-70	757cds2	95.24	50720*	98.67	50720*	98.67	22826cds1	98.95
LM_SH5_003512	chemosensory protein 3 [Locusta migratoria]	gi|6688652|emb|CAB65179.1|	100	2e-74	757cds3	100.00	757cds3	100.00	757cds3	100.00	53850*	92.11
LM_SH5_003651	chemosensory protein 1 [Locusta migratoria]	gi|6688648|emb|CAB65177.1|	98	5e-71	757cds2	93.54	401450*	100.00	50720*	93.18	401450*	100.00
LM_SH5_003782	chemosensory protein 3 [Locusta migratoria]	gi|6688652|emb|CAB65179.1|	100	2e-74	757cds3	100.00	757cds3	100.00	757cds3	100.00	53850*	92.11
LM_SL5_002526	chemosensory protein 5 [Locusta migratoria]	gi|6688656|emb|CAB65181.1|	88	3e-65	22826cds2	97.45	22826cds2	97.45	22826cds2	96.32	53850*	98.43
LM_SL5_002527	chemosensory protein 5 [Locusta migratoria]	gi|6688656|emb|CAB65181.1|	84	2e-57	22826cds2	96.08	22826cds2	96.08	22826cds2	96.36	53850*	95.81
ORF1	Locusta migratoria mRNA for hypothetical protein (ORF1), clone lmigEST1	AJ973415.1	100	0.0	37289	99.22	37289	99.22	---	---	---	---
ORF2	Locusta migratoria mRNA for hypothetical protein (ORF2), clone lmigEST2	AJ973416.1	100	0.0	22826cds2	98.02	53850*	98.95	22826cds2	96.97	scaffold53850	98.95
ORF3	Locusta migratoria mRNA for hypothetical protein (ORF3), clone lmigEST3	AJ973417.1	100	0.0	757cds3	100.00	757cds3	100.00	757cds3	100.00	scaffold53850	92.15
ORF4	Locusta migratoria mRNA for hypothetical protein (ORF4), clone lmigEST4	AJ973418.1	100	0.0	235750	92.42	401450*	100.00	scaffold50720	91.72	scaffold401450	100.00
ORF5	Locusta migratoria mRNA for hypothetical protein (ORF5), clone lmigEST5	AJ973419.1	100	0.0	757cds2	96.03	50720*	99.33	scaffold50720	99.33	9174cds1	99.48
ORF6	Locusta migratoria mRNA for hypothetical protein (ORF6), clone lmigEST6	AJ973420.1	100	0.0	---	---	---	---	---	---	---	---
ORF7	Locusta migratoria mRNA for hypothetical protein (ORF7), clone lmigEST7	AJ973421.1	100	0.0	320887	99.22	320887	99.22	320887	100.00	320887	98.45
ORF8	Locusta migratoria mRNA for hypothetical protein (ORF8), clone lmigEST8	AJ973422.1	100	0.0	699cds1	100.00	699cds1	100.00	699cds1	100.00	699cds1	100.00
ORF9	Locusta migratoria mRNA for hypothetical protein (ORF9), clone lmigEST9	AJ973423.1	100	0.0	21551	99.67	21551	99.67	21551	98.86	21551	100.00
ORF10	Locusta migratoria mRNA for hypothetical protein (ORF10), clone lmigEST10	AJ973424.1	100	0.0	392768	99.08	123385*	99.28	---	---	123385*	99.28
ORF11	Locusta migratoria mRNA for hypothetical protein (ORF11), clone lmigEST11	AJ973425.1	100	0.0	647	96.17	647	96.17	647	95.61	scaffold123385	99.28
ORF12	Locusta migratoria mRNA for hypothetical protein (ORF12), clone lmigEST12	AJ973426.1	100	0.0	699cds1	100.00	281155*	98.42	24400	97.97	647	96.88
ORF13	Locusta migratoria mRNA for hypothetical protein (ORF13), clone lmigEST13	AJ973427.1	100	0.0	---	---	---	---	---	---	---	---
ORF14	Locusta migratoria mRNA for hypothetical protein (ORF14), clone lmigEST14	AJ973428.1	100	0.0	41553	96.18	41553	96.18	41553	93.48	scaffold281155	98.42
ORF16	Locusta migratoria mRNA for hypothetical protein (ORF16), clone lmigEST16	AJ973430.1	100	0.0	12585	100.00	12585	100.00	12585	100.00	41553	97.24
ORF17	Locusta migratoria mRNA for hypothetical protein (ORF17), clone lmigEST17	AJ973431.1	100	0.0	18858cds1	98.96	18858cds1	98.96	18858cds1	98.98	12585	100.00
ORF18	Locusta migratoria mRNA for hypothetical protein (ORF18), clone lmigEST18	AJ973432.1	100	0.0	71401cds5	98.86	71401cds5	98.86	699cds2	100.00	18858cds1	98.95
ORF19	Locusta migratoria mRNA for hypothetical protein (ORF19), clone lmigEST19	AJ973433.1	100	0.0	12585	77.69	C187757636*	98.80	22826cds2	82.50	C187757636	98.80

## Sheet: Table S3
Table S3. Putative CSP sequences detected in our partial, low coverage, assembly of the S. gregaria genome. Due to low sequencing depth, only partial information on CSP genomic loci of S. gregaria could be obtained.
S. gregaria genome contig	Sense	Start	End	Best tBLASTn result	Accession number	Identity (%)	E-value
k21_64501851 138 189	+1	1	120	chemosensory protein 3 [Locusta migratoria]	gi|6688652|emb|CAB65179.1|	90	2e-22
k23_14559871 148 305	-3	146	3	chemosensory protein [Blattella germanica]	gi|982743619|gb|AMA98187.1|	65	2e-16
k23_58371876 170 169	-1	158	3	chemosensory protein CSP-sg5, partial [Schistocerca gregaria]	gi|3283940|gb|AAC25403.1|	63	3e-20
k25_71126441 441 482 64156211+,...,43200394-	-1	252	4	chemosensory protein 1 [Tribolium castaneum]	gi|270010975|gb|EFA07423.1|	58	5e-29
k27_22627662 204 261	+2	2	202	chemosensory protein CSP-sg2, partial [Schistocerca gregaria]	gi|3283934|gb|AAC25400.1|	60	9e-25
k27_49827897 167 144	-1	167	87	chemosensory protein CSP-sg2, partial [Schistocerca gregaria]	gi|3283934|gb|AAC25400.1|	100	3e-15
k29_39894968 94 67	-3	92	3	chemosensory protein CSP-sg2, partial [Schistocerca gregaria]	gi|3283934|gb|AAC25400.1|	100	8e-18
k33_38727381 146 185	-1	146	3	chemosensory protein 3 [Glossina morsitans morsitans]	gi|281426845|emb|CBA11329.1|	60	3e-17
k41_24247034 192 270	+1	1	192	chemosensory protein 3 [Glossina morsitans morsitans]	gi|281426845|emb|CBA11329.1|	59	1e-23
k45_5189504 111 88	-2	110	3	OS-D-related chemosensory protein, partial [Schistocerca gregaria]	gi|31747330|gb|AAP57461.1|	92	4e-20
k49_37213911 160 107 4851896+,29241020-	-3	146	3	chemosensory protein 3 [Locusta migratoria]	gi|6688652|emb|CAB65179.1|	79	1e-23

## Sheet: Table S4
Table S4. List of the putative CSP transcripts from our NGS assemblies of S. gregaria transcriptomes as well as from the Sanger-sequenced ESTs by Badisco et al. 2011. The largest sequence among a group of putative alleles, at 94 % identity threshold, is marked in bold.
S. gregaria CSP transcript	Best BLASTx result	Accession number	Identity (%)	E-value	L. migratoria loci homology	Identity (%)	E-value
SgEST001	Chemosensory protein 5 [Ips typographus]	gi|459277241|gb|JAA74384.1|	57.45	5e-38	21551	98.84	3e-57
SgEST011	chemosensory protein [Blattella germanica]	gi|982743603|gb|AMA98179.1|	84.42	1e-44	101	89.61	2e-46
SgCNS002	chemosensory protein [Phenacoccus solenopsis]	gi|761545970|gb|AJP61955.1|	35.51	1e-18	37289	43.81	7e-32
SgCNS003	chemosensory protein [Apis cerana cerana]	gi|401786704|gb|AFQ07771.1|	40.62	2e-30	25611	94.95	1e-65
SgCNS004	chemosensory protein [Blattella germanica]	gi|982743617|gb|AMA98186.1|	43.00	2e-26	699cds2	57.80	2e-43
SgCNS005	chemosensory protein CSP-sg2, partial [Schistocerca gregaria]	gi|3283934|gb|AAC25400.1|	49.49	5e-33	320887	82.41	1e-66
SgCNS006	chemosensory protein CSP-sg5, partial [Schistocerca gregaria]	gi|3283940|gb|AAC25403.1|	68.09	3e-42	18858cds3	82.26	4e-50
SgCNS007	chemosensory protein CSP-sg5, partial [Schistocerca gregaria]	gi|3283940|gb|AAC25403.1|	65.96	8e-43	18858cds3	79.03	4e-48
SgCNS009	chemosensory protein [Phenacoccus solenopsis]	gi|761545970|gb|AJP61955.1|	38.46	4e-21	37289	88.79	5e-66
SgCNS010	chemosensory protein [Phenacoccus solenopsis]	gi|761545970|gb|AJP61955.1|	36.54	5e-22	37289	79.23	6e-60
SgCNS012	chemosensory protein CSP-sg1, partial [Schistocerca gregaria]	gi|3283932|gb|AAC25399.1|	83.33	2e-63	18858cds2	74.07	5e-65
SgCNS016	chemosensory protein 3 [Apolygus lucorum]	gi|443908519|gb|AGD80083.1|	40.18	2e-25	30358	73.98	2e-61
SgCNS023	A Chain A, Nmr Solution Structure Of Cspsg4	gi|159164602|pdb|2GVS|A	91.94	7e-36	24400	85.48	7e-36
SgCNS024	chemosensory protein 3 [Locusta migratoria]	gi|6688652|emb|CAB65179.1|	36.63	3e-23	37289	44.44	3e-32
SgDIG003	putative chemosensory protein CSP4 [Anopheles gambiae]	gi|48994220|emb|CAG26926.1|	58.73	3e-23	13671	53.85	1e-23
SgDIG004	chemosensory protein [Blattella germanica]	gi|982743609|gb|AMA98182.1|	51.58	2e-30	41553	71.29	5e-54
SgDIG006	chemosensory protein 3 [Glossina morsitans morsitans]	gi|281426845|emb|CBA11329.1|	46.60	2e-32	LM_GM5_003208	63.96	3e-52
SgDIG012	chemosensory protein 5 [Locusta migratoria]	gi|6688656|emb|CAB65181.1|	91.20	3e-70	235750	93.40	5e-71
SgDIG017	chemosensory protein 3 [Locusta migratoria]	gi|6688652|emb|CAB65179.1|	92.00	4e-70	757cds3	92.06	1e-70
SgDIG020	chemosensory protein 5 [Locusta migratoria]	gi|6688656|emb|CAB65181.1|	88.80	9e-65	22826cds2	86.41	3e-73
SgDIG021	A Chain A, Nmr Solution Structure Of Cspsg4	gi|159164602|pdb|2GVS|A	51.00	5e-33	41553	71.30	2e-58
SgDIG023	chemosensory protein 5 [Locusta migratoria]	gi|6688656|emb|CAB65181.1|	92.00	3e-59	235750	95.28	4e-59
SgDIG025	chemosensory protein CSP-sg5, partial [Schistocerca gregaria]	gi|3283940|gb|AAC25403.1|	100.00	2e-75	24400	87.16	1e-67
SgDIG027	chemosensory protein CSP-sg1, partial [Schistocerca gregaria]	gi|3283932|gb|AAC25399.1|	98.17	3e-74	24400	81.65	5e-65
SgDIG028	chemosensory protein 5 [Locusta migratoria]	gi|6688656|emb|CAB65181.1|	93.02	6e-56	757cds2	90.80	9e-57
SgDIG030	chemosensory protein CSP-sg3, partial [Schistocerca gregaria]	gi|3283936|gb|AAC25401.1|	99.08	1e-75	24400	87.16	3e-68
SgDIG033	A Chain A, Nmr Solution Structure Of Cspsg4	gi|159164602|pdb|2GVS|A	85.32	2e-66	24400	82.57	5e-65
SgDIG036	chemosensory protein CSP-ec2, partial [Eurycantha calcarata]	gi|4836779|gb|AAD30551.1|AF139197_1	37.23	3e-18	37289	64.00	1e-46
SgDIG038	chemosensory protein 2 [Locusta migratoria]	gi|6688650|emb|CAB65178.1|	88.12	4e-65	15810	87.13	7e-63
SgDIG052	chemosensory protein 5 [Locusta migratoria]	gi|6688656|emb|CAB65181.1|	94.74	1e-49	235750	96.05	4e-50
SgDIG078	chemosensory protein 3 [Apolygus lucorum]	gi|443908519|gb|AGD80083.1|	50.00	1e-29	LM_GM5_003208	79.00	9e-59
SgDIG094	chemosensory protein [Bemisia tabaci]	gi|387158157|gb|AFJ54032.1|	31.33	3e-13	13671	31.08	1e-11
SgDIG096	chemosensory protein 5 [Locusta migratoria]	gi|6688656|emb|CAB65181.1|	54.90	2e-39	5214cds2	59.66	1e-48
SgTES006	putative chemosensory protein CSP1 [Drosophila melanogaster]	gi|48994224|emb|CAG26928.1|	51.95	6e-26	13671	53.16	5e-28
SgMUS004	chemosensory protein [Frankliniella occidentalis]	gi|347943436|gb|AEP27186.1|	42.86	8e-30	LM_GM5_003208	80.53	1e-64
SgMUS005	chemosensory protein 1 [Bactrocera dorsalis]	gi|823091233|gb|AKI28975.1|	43.21	1e-19	13671	36.47	9e-19
SgMUS011	chemosensory protein 1 [Delia antiqua]	gi|291088334|dbj|BAI82449.1|	60.95	6e-46	757cds3	63	2e-40
SgMUS014	chemosensory protein CSP-sg3, partial [Schistocerca gregaria]	gi|3283936|gb|AAC25401.1|	68.22	1e-39	392768	96.26	3e-61
SgMUS025	chemosensory protein CSP-sg2, partial [Schistocerca gregaria]	gi|3283934|gb|AAC25400.1|	31.46	2e-14	37289	45.00	3e-31
SgMUS027	chemosensory protein [Phenacoccus solenopsis]	gi|761545966|gb|AJP61953.1|	27.42	7e-16	78016	42.22	5e-14
SgMUS029	chemosensory protein CSP-sg5, partial [Schistocerca gregaria]	gi|3283940|gb|AAC25403.1|	84.62	1e-35	325580	86.15	3e-37
SgMUS035	chemosensory protein 2 [Locusta migratoria]	gi|6688650|emb|CAB65178.1|	86.05	7e-54	15810	84.88	2e-52
SgreCSP1	chemosensory protein CSP-sg1, partial [Schistocerca gregaria]	gi|3283932|gb|AAC25399.1|	100.00	3e-75	24400	81.65	5e-65
SgreCSP2	chemosensory protein CSP-sg2, partial [Schistocerca gregaria]	gi|3283934|gb|AAC25400.1|	100.00	7e-72	24400	80.39	2e-60
SgreCSP3	chemosensory protein CSP-sg3, partial [Schistocerca gregaria]	gi|3283936|gb|AAC25401.1|	100.00	2e-76	24400	86.24	1e-67
SgreCSP4	A Chain A, Nmr Solution Structure Of Cspsg4	gi|159164602|pdb|2GVS|A	100.00	2e-76	24400	87.16	3e-68
SgreCSP5	chemosensory protein CSP-sg5, partial [Schistocerca gregaria]	gi|3283940|gb|AAC25403.1|	100.00	6e-76	24400	87.16	7e-68
SgCNS001	chemosensory protein [Phenacoccus solenopsis]	gi|761545970|gb|AJP61955.1|	35.58	1e-18	37289	43.81	2e-32
SgCNS015	chemosensory protein 2 [Locusta migratoria]	gi|6688650|emb|CAB65178.1|	86.14	1e-62	15810	85.15	1e-60
SgCNS017	chemosensory protein 5 [Locusta migratoria]	gi|6688656|emb|CAB65181.1|	53.33	9e-40	5214cds1	61.26	3e-47
SgCNS018	A Chain A, Nmr Solution Structure Of Cspsg4	gi|159164602|pdb|2GVS|A	50.00	2e-32	41553	70.37	2e-57
SgCNS019	chemosensory protein [Blattella germanica]	gi|982743609|gb|AMA98182.1|	51.58	3e-30	41553	71.29	6e-54
SgCNS022	chemosensory protein CSP-sg3, partial [Schistocerca gregaria]	gi|3283936|gb|AAC25401.1|	97.25	9e-74	24400	87.16	8e-69
SgDIG001	putative chemosensory protein 12 [Rhodnius prolixus]	gi|485220384|gb|JAA76614.1|	36.36	1e-13	37289	59.74	3e-32
SgDIG002	chemosensory protein, partial [Allonemobius socius]	gi|433288640|gb|AGB14643.1|	39.06	1e-13	37289	74.49	1e-38
SgDIG007	chemosensory protein [Frankliniella occidentalis]	gi|347943436|gb|AEP27186.1|	43.81	2e-30	LM_GM5_003208	79.65	8e-64
SgDIG008	chemosensory protein CSP-sg2, partial [Schistocerca gregaria]	gi|3283934|gb|AAC25400.1|	49.49	3e-33	320887	81.48	3e-66
SgDIG009	chemosensory protein CSP-sg2, partial [Schistocerca gregaria]	gi|3283934|gb|AAC25400.1|	49.49	6e-33	320887	82.41	1e-66
SgDIG010	chemosensory protein CSP-sg2, partial [Schistocerca gregaria]	gi|3283934|gb|AAC25400.1|	50.51	2e-33	320887	82.41	9e-67
SgDIG013	chemosensory protein 5 [Locusta migratoria]	gi|6688656|emb|CAB65181.1|	92.00	5e-71	235750	94.34	1e-71
SgDIG014	chemosensory protein 3 [Locusta migratoria]	gi|6688652|emb|CAB65179.1|	92.00	3e-70	757cds3	92.06	1e-70
SgDIG015	chemosensory protein CSP-sg3, partial [Schistocerca gregaria]	gi|3283936|gb|AAC25401.1|	68.22	9e-41	392768	96.26	1e-61
SgDIG018	chemosensory protein [Phenacoccus solenopsis]	gi|761545970|gb|AJP61955.1|	38.46	3e-21	37289	88.79	5e-66
SgDIG019	chemosensory protein [Phenacoccus solenopsis]	gi|761545970|gb|AJP61955.1|	38.46	2e-21	37289	88.79	5e-66
SgDIG022	chemosensory protein 5 [Locusta migratoria]	gi|6688656|emb|CAB65181.1|	93.02	3e-56	757cds2	90.80	4e-57
SgDIG024	chemosensory protein 5 [Locusta migratoria]	gi|6688656|emb|CAB65181.1|	91.86	1e-55	757cds2	89.66	5e-62
SgDIG026	chemosensory protein 5 [Locusta migratoria]	gi|6688656|emb|CAB65181.1|	93.02	4e-56	757cds2	90.80	8e-57
SgDIG029	A Chain A, Nmr Solution Structure Of Cspsg4	gi|159164602|pdb|2GVS|A	100.00	3e-76	24400	87.16	6e-68
SgDIG034	chemosensory protein 1 [Delia antiqua]	gi|291088334|dbj|BAI82449.1|	61.17	1e-45	757cds3	63	1e-40
SgDIG037	chemosensory protein 3 [Glossina morsitans morsitans]	gi|281426845|emb|CBA11329.1|	46.60	2e-32	LM_GM5_003208	63.96	3e-52
SgDIG039	chemosensory protein CSP-sg1, partial [Schistocerca gregaria]	gi|3283932|gb|AAC25399.1|	82.41	9e-62	18858cds1	77.27	2e-59
SgDIG040	chemosensory protein [Blattella germanica]	gi|982743609|gb|AMA98182.1|	51.58	2e-30	41553	72.28	1e-54
SgDIG041	chemosensory protein 2 [Locusta migratoria]	gi|6688650|emb|CAB65178.1|	88.12	4e-65	15810	87.13	7e-63
SgDIG043	chemosensory protein CSP-sg1, partial [Schistocerca gregaria]	gi|3283932|gb|AAC25399.1|	88.99	2e-67	18858cds2	87.27	4e-66
SgDIG044	chemosensory protein CSP-ec2, partial [Eurycantha calcarata]	gi|4836779|gb|AAD30551.1|AF139197_1	37.23	7e-18	37289	64.00	2e-46
SgDIG045	OS-D-related chemosensory protein, partial [Schistocerca gregaria]	gi|31747330|gb|AAP57461.1|	100.00	3e-48	757cds2	92.96	9e-48
SgDIG046	chemosensory protein 2 [Locusta migratoria]	gi|6688650|emb|CAB65178.1|	88.12	4e-65	15810	87.13	7e-63
SgDIG047	chemosensory protein [Blattella germanica]	gi|982743609|gb|AMA98182.1|	51.58	2e-29	41553	71.29	5e-53
SgDIG048	chemosensory protein [Blattella germanica]	gi|982743609|gb|AMA98182.1|	48.78	1e-24	320887	61.90	4e-38
SgDIG049	chemosensory protein 5 [Locusta migratoria]	gi|6688656|emb|CAB65181.1|	92.00	3e-59	235750	95.28	4e-59
SgDIG050	chemosensory protein CSP-sg1, partial [Schistocerca gregaria]	gi|3283932|gb|AAC25399.1|	96.97	7e-66	325580	84.85	7e-59
SgDIG051	chemosensory protein 5 [Locusta migratoria]	gi|6688656|emb|CAB65181.1|	53.92	7e-39	5214cds2	58.82	7e-48
SgDIG053	chemosensory protein 2 [Locusta migratoria]	gi|6688650|emb|CAB65178.1|	88.68	1e-68	15810	87.74	2e-65
SgDIG055	chemosensory protein [Blattella germanica]	gi|982743609|gb|AMA98182.1|	51.58	2e-30	41553	71.29	5e-54
SgDIG056	chemosensory protein [Frankliniella occidentalis]	gi|347943436|gb|AEP27186.1|	42.86	7e-30	LM_GM5_003208	80.53	1e-64
SgDIG057	chemosensory protein [Frankliniella occidentalis]	gi|347943436|gb|AEP27186.1|	42.86	5e-30	LM_GM5_003208	80.53	1e-64
SgDIG058	chemosensory protein [Phenacoccus solenopsis]	gi|761545970|gb|AJP61955.1|	38.46	3e-21	37289	88.79	4e-66
SgDIG059	chemosensory protein [Phenacoccus solenopsis]	gi|761545970|gb|AJP61955.1|	38.46	3e-21	37289	88.79	4e-66
SgDIG060	chemosensory protein 5 [Locusta migratoria]	gi|6688656|emb|CAB65181.1|	91.20	3e-58	235750	94.34	2e-58
SgDIG061	chemosensory protein [Phenacoccus solenopsis]	gi|761545970|gb|AJP61955.1|	38.46	2e-21	37289	88.79	4e-66
SgDIG062	chemosensory protein [Phenacoccus solenopsis]	gi|761545970|gb|AJP61955.1|	38.46	2e-21	37289	88.79	4e-66
SgDIG063	chemosensory protein 5 [Locusta migratoria]	gi|6688656|emb|CAB65181.1|	92.45	2e-70	235750	94.34	3e-71
SgDIG064	chemosensory protein CSP-sg1, partial [Schistocerca gregaria]	gi|3283932|gb|AAC25399.1|	98.17	4e-74	24400	81.65	5e-65
SgDIG065	chemosensory protein [Phenacoccus solenopsis]	gi|761545970|gb|AJP61955.1|	38.46	2e-21	37289	88.79	1e-65
SgDIG067	chemosensory protein CSP-sg1, partial [Schistocerca gregaria]	gi|3283932|gb|AAC25399.1|	98.17	5e-75	24400	81.58	7e-68
SgDIG068	chemosensory protein [Phenacoccus solenopsis]	gi|761545970|gb|AJP61955.1|	39.02	6e-17	37289	83.33	1e-47
SgDIG069	chemosensory protein CSP-sg1, partial [Schistocerca gregaria]	gi|3283932|gb|AAC25399.1|	82.41	7e-62	18858cds2	73.15	7e-60
SgDIG070	chemosensory protein CSP-sg3, partial [Schistocerca gregaria]	gi|3283936|gb|AAC25401.1|	99.02	7e-70	24400	86.27	2e-62
SgDIG071	chemosensory protein CSP-sg5, partial [Schistocerca gregaria]	gi|3283940|gb|AAC25403.1|	98.98	4e-66	325580	86.73	2e-57
SgDIG072	chemosensory protein 5 [Locusta migratoria]	gi|6688656|emb|CAB65181.1|	93.40	2e-58	235750	78.70	1e-47
SgDIG073	chemosensory protein, partial [Allonemobius socius]	gi|433288640|gb|AGB14643.1|	40.28	2e-15	37289	87.65	1e-48
SgDIG074	OS-D-related chemosensory protein, partial [Schistocerca gregaria]	gi|31747330|gb|AAP57461.1|	90.54	2e-44	757cds2	87.84	9e-54
SgDIG075	chemosensory protein CSP-sg5, partial [Schistocerca gregaria]	gi|3283940|gb|AAC25403.1|	100.00	8e-59	18858cds1	85.06	3e-51
SgDIG076	OS-D-related chemosensory protein, partial [Schistocerca gregaria]	gi|31747330|gb|AAP57461.1|	98.25	8e-36	757cds2	92.98	1e-37
SgDIG077	chemosensory protein [Blattella germanica]	gi|982743609|gb|AMA98182.1|	53.73	2e-20	41553	66.67	2e-32
SgDIG079	chemosensory protein, partial [Allonemobius socius]	gi|433288640|gb|AGB14643.1|	35.38	2e-11	37289	59.15	1e-28
SgDIG080	chemosensory protein 1 [Colaphellus bowringi]	gi|959478398|gb|ALR72515.1|	66.13	1e-28	18858cds2	70	4e-25
SgDIG081	chemosensory protein 1 [Colaphellus bowringi]	gi|959478398|gb|ALR72515.1|	65.62	4e-29	18858cds2	68	3e-25
SgDIG082	chemosensory protein [Phenacoccus solenopsis]	gi|761545970|gb|AJP61955.1|	34.69	6e-19	37289	81.19	2e-55
SgDIG083	OS-D-related chemosensory protein, partial [Schistocerca gregaria]	gi|31747330|gb|AAP57461.1|	100.00	6e-33	757cds2	94.23	6e-35
SgDIG084	OS-D-related chemosensory protein, partial [Schistocerca gregaria]	gi|31747330|gb|AAP57461.1|	90.54	1e-44	757cds2	87.84	7e-54
SgDIG085	chemosensory protein CSP-sg5, partial [Schistocerca gregaria]	gi|3283940|gb|AAC25403.1|	98.90	3e-60	325580	87.91	2e-53
SgDIG086	chemosensory protein CSP-sg5, partial [Schistocerca gregaria]	gi|3283940|gb|AAC25403.1|	97.80	2e-59	325580	86.81	1e-52
SgDIG087	chemosensory protein 3 [Locusta migratoria]	gi|6688652|emb|CAB65179.1|	89.66	6e-41	757cds3	89.66	7e-43
SgDIG088	chemosensory protein 2 [Locusta migratoria]	gi|6688650|emb|CAB65178.1|	89.47	3e-47	15810	88.16	8e-46
SgDIG089	chemosensory protein CSP-sg5, partial [Schistocerca gregaria]	gi|3283940|gb|AAC25403.1|	69.33	1e-33	18858cds1	65.33	3e-37
SgDIG090	chemosensory protein 3 [Locusta migratoria]	gi|6688652|emb|CAB65179.1|	90.00	5e-37	757cds3	91.14	5e-39
SgDIG091	chemosensory protein 3 [Locusta migratoria]	gi|6688652|emb|CAB65179.1|	91.49	4e-47	757cds3	91.49	2e-48
SgDIG092	chemosensory protein CSP-sg5, partial [Schistocerca gregaria]	gi|3283940|gb|AAC25403.1|	98.73	6e-51	18858cds1	86.08	6e-46
SgDIG093	chemosensory protein 3 [Locusta migratoria]	gi|6688652|emb|CAB65179.1|	89.36	3e-46	757cds3	89.36	9e-47
SgDIG095	putative chemosensory protein CSP4 [Anopheles gambiae]	gi|48994220|emb|CAG26926.1|	58.73	3e-23	13671	53.85	9e-24
SgDIG097	chemosensory protein [Phenacoccus solenopsis]	gi|761545968|gb|AJP61954.1|	49.35	3e-20	LM_GM5_003208	77.11	4e-43
SgDIG098	ACYPI000096 [Acyrthosiphon pisum]	gi|239790047|dbj|BAH71609.1|	50.70	7e-20	LM_GM5_003208	80.77	6e-42
SgDIG099	chemosensory protein 5 [Locusta migratoria]	gi|6688656|emb|CAB65181.1|	54.90	2e-39	5214cds2	58.82	7e-48
SgDIG100	chemosensory protein 5 [Locusta migratoria]	gi|6688656|emb|CAB65181.1|	54.90	2e-39	5214cds1	60.87	2e-48
SgDIG101	REDICTED: chemosensory protein 7 isoform X1 [Tribolium castaneum]	gi|642928414|ref|XP_008193777.1|	44.87	4e-21	LM_GM5_003208	76.19	9e-44
SgEST002	chemosensory protein [Blattella germanica]	gi|982743603|gb|AMA98179.1|	84.42	6e-45	101	89.61	2e-46
SgEST005	chemosensory protein 2 [Apis cerana]	gi|373212596|gb|AEY60886.1|	80.46	4e-50	101	90.24	8e-50
SgEST006	chemosensory protein [Blattella germanica]	gi|982743603|gb|AMA98179.1|	84.42	7e-45	101	89.61	2e-46
SgEST007	chemosensory protein [Blattella germanica]	gi|982743603|gb|AMA98179.1|	84.42	3e-45	101	89.61	2e-46
SgEST008	chemosensory protein [Blattella germanica]	gi|982743603|gb|AMA98179.1|	84.42	5e-45	101	89.61	2e-46
SgEST009	chemosensory protein [Blattella germanica]	gi|982743603|gb|AMA98179.1|	84.42	7e-45	101	89.61	2e-46
SgEST012	Chemosensory protein 5 [Ips typographus]	gi|459277241|gb|JAA74384.1|	57.45	5e-38	21551	98.84	3e-57
SgMUS001	putative chemosensory protein CSP1 [Drosophila melanogaster]	gi|48994224|emb|CAG26928.1|	51.56	2e-19	13671	54.84	2e-21
SgMUS002	chemosensory protein [Phenacoccus solenopsis]	gi|761545966|gb|AJP61953.1|	26.61	3e-15	78016	42.22	2e-13
SgMUS006	chemosensory protein [Danaus plexippus]	gi|357611229|gb|EHJ67380.1|	40.00	7e-14	13671	31.08	6e-12
SgMUS007	chemosensory protein 1 [Bactrocera dorsalis]	gi|823091233|gb|AKI28975.1|	43.21	1e-19	13671	36.47	9e-19
SgMUS008	chemosensory protein CSP-sg5, partial [Schistocerca gregaria]	gi|3283940|gb|AAC25403.1|	64.89	1e-42	18858cds3	79.03	1e-46
SgMUS009	chemosensory protein [Frankliniella occidentalis]	gi|347943436|gb|AEP27186.1|	41.90	2e-28	LM_GM5_003208	79.65	3e-63
SgMUS010	chemosensory protein [Frankliniella occidentalis]	gi|347943436|gb|AEP27186.1|	42.86	6e-30	LM_GM5_003208	80.53	1e-64
SgMUS012	chemosensory protein 1 [Bactrocera dorsalis]	gi|823091233|gb|AKI28975.1|	41.98	4e-19	13671	36.47	5e-19
SgMUS013	chemosensory protein [Phenacoccus solenopsis]	gi|761545970|gb|AJP61955.1|	39.42	7e-22	37289	87.85	1e-65
SgMUS015	chemosensory protein CSP-sg3, partial [Schistocerca gregaria]	gi|3283936|gb|AAC25401.1|	68.22	2e-40	392768	96.26	3e-61
SgMUS016	chemosensory protein CSP-sg3, partial [Schistocerca gregaria]	gi|3283936|gb|AAC25401.1|	69.16	1e-40	392768	97.20	4e-62
SgMUS017	chemosensory protein CSP-sg3, partial [Schistocerca gregaria]	gi|3283936|gb|AAC25401.1|	69.16	2e-40	392768	96.26	2e-61
SgMUS018	chemosensory protein CSP-sg3, partial [Schistocerca gregaria]	gi|3283936|gb|AAC25401.1|	68.22	3e-39	392768	96.26	5e-61
SgMUS019	chemosensory protein 3 [Locusta migratoria]	gi|6688652|emb|CAB65179.1|	36.63	4e-23	37289	44.44	9e-33
SgMUS021	chemosensory protein [Phenacoccus solenopsis]	gi|761545966|gb|AJP61953.1|	27.42	6e-16	78016	42.22	4e-14
SgMUS022	putative chemosensory protein CSP1 [Drosophila melanogaster]	gi|48994224|emb|CAG26928.1|	51.95	6e-26	13671	53.16	5e-28
SgMUS023	chemosensory protein CSP-sg2, partial [Schistocerca gregaria]	gi|3283934|gb|AAC25400.1|	31.46	2e-14	37289	45.54	2e-31
SgMUS024	putative chemosensory protein CSP1 [Drosophila melanogaster]	gi|48994224|emb|CAG26928.1|	51.95	6e-26	13671	53.16	5e-28
SgMUS030	chemosensory protein 1 [Bactrocera dorsalis]	gi|823091233|gb|AKI28975.1|	43.21	1e-19	13671	36.47	9e-19
SgMUS031	chemosensory protein [Frankliniella occidentalis]	gi|347943436|gb|AEP27186.1|	42.86	8e-30	LM_GM5_003208	80.53	1e-64
SgMUS032	chemosensory protein 5 [Locusta migratoria]	gi|6688656|emb|CAB65181.1|	55.91	1e-35	5214cds1	59.18	7e-41
SgMUS034	chemosensory protein CSP-ec2, partial [Eurycantha calcarata]	gi|4836779|gb|AAD30551.1|AF139197_1	37.23	5e-18	37289	65.00	8e-48
SgMUS036	chemosensory protein CSP-sg3, partial [Schistocerca gregaria]	gi|3283936|gb|AAC25401.1|	73.33	6e-26	392768	94.81	5e-38
SgMUS037	chemosensory protein CSP-sg5, partial [Schistocerca gregaria]	gi|3283940|gb|AAC25403.1|	68.09	3e-42	18858cds3	82.26	2e-49
SgMUS038	chemosensory protein 5 [Locusta migratoria]	gi|6688656|emb|CAB65181.1|	91.86	1e-55	757cds2	89.66	1e-56
SgMUS039	chemosensory protein 5 [Locusta migratoria]	gi|6688656|emb|CAB65181.1|	91.20	6e-59	235750	94.34	7e-59
SgMUS040	chemosensory protein CSP-sg3, partial [Schistocerca gregaria]	gi|3283936|gb|AAC25401.1|	96.33	1e-72	24400	86.36	8e-68
SgMUS041	chemosensory protein 5 [Locusta migratoria]	gi|6688656|emb|CAB65181.1|	89.60	3e-65	22826cds2	86.41	6e-73
SgMUS043	OS-D-related chemosensory protein, partial [Schistocerca gregaria]	gi|31747330|gb|AAP57461.1|	96.92	1e-42	757cds1	98.46	3e-50
SgMUS046	chemosensory protein 5 [Locusta migratoria]	gi|6688656|emb|CAB65181.1|	54.90	1e-39	5214cds2	59.66	1e-48
SgMUS047	chemosensory protein CSP-sg3, partial [Schistocerca gregaria]	gi|3283936|gb|AAC25401.1|	96.67	6e-59	24400	85.56	4e-54
SgMUS048	chemosensory protein CSP-sg5, partial [Schistocerca gregaria]	gi|3283940|gb|AAC25403.1|	68.09	2e-42	18858cds3	82.26	3e-49
SgMUS049	chemosensory protein 5 [Locusta migratoria]	gi|6688656|emb|CAB65181.1|	91.51	7e-56	757cds2	89.72	2e-58
SgMUS050	chemosensory protein CSP-ec2, partial [Eurycantha calcarata]	gi|4836779|gb|AAD30551.1|AF139197_1	37.23	5e-18	37289	65.00	8e-48
SgMUS051	OS-D-related chemosensory protein, partial [Schistocerca gregaria]	gi|31747330|gb|AAP57461.1|	98.72	1e-53	757cds1	91.14	4e-58
SgMUS052	chemosensory protein 5 [Locusta migratoria]	gi|6688656|emb|CAB65181.1|	90.36	5e-53	235750	93.98	1e-59
SgMUS055	OS-D-related chemosensory protein, partial [Schistocerca gregaria]	gi|31747330|gb|AAP57461.1|	97.96	4e-55	235750	93.00	1e-53
SgMUS056	chemosensory protein 5 [Locusta migratoria]	gi|6688656|emb|CAB65181.1|	57.89	4e-30	5214cds2	53.26	7e-35
SgMUS057	chemosensory protein, partial [Allonemobius socius]	gi|433288640|gb|AGB14643.1|	35.90	6e-15	37289	61.45	1e-35
SgMUS058	chemosensory protein 5 [Locusta migratoria]	gi|6688656|emb|CAB65181.1|	54.90	1e-39	5214cds2	58.82	3e-48
SgTES001	chemosensory protein family, partial [Frankliniella occidentalis]	gi|817050604|gb|AKF17719.1|	59.18	4e-33	24400	44	5e-23
SgTES003	chemosensory protein family, partial [Frankliniella occidentalis]	gi|817050604|gb|AKF17719.1|	58.76	2e-32	24400	44	8e-23
SgTES004	chemosensory protein family, partial [Frankliniella occidentalis]	gi|817050604|gb|AKF17719.1|	58.76	3e-32	24400	44	8e-23
SgTES007	REDICTED: chemosensory protein 7 isoform X1 [Tribolium castaneum]	gi|642928414|ref|XP_008193777.1|	47.71	2e-32	41553	71.30	2e-58
SgTES008	REDICTED: chemosensory protein 7 isoform X1 [Tribolium castaneum]	gi|642928414|ref|XP_008193777.1|	47.71	4e-32	41553	71.30	1e-57
SgTES009	chemosensory protein 5 [Locusta migratoria]	gi|6688656|emb|CAB65181.1|	92.00	1e-65	235750	93.00	9e-66

## Sheet: Table S5
Table S5. Identity between L. migratoria locus and their assignated alleles. Only loci without conflictive alleles are included in the analysis. Identity in bold indicates the identity threshold for clustering the S. gregaria de novo assembled transcripts.
Locus	Alleles	Identity
37289	ORF1	99.0
320887	LM_GH5_003053	99.2
	ORF7	99.2
	LM_SH5_002284	97.4
41553	ORF14	96.2
647	LM_GL5_000033	95.7
	LM_GL5_000034	98.2
	LM_GL5_000035	96.2
	ORF11	96.2
21551	LM_SH5_001382	98.0
	ORF9	99.7
12585	ORF16	100.0
15810	LmigCSP2	98.6
	LmigCSPII-6	98.8
	LmigCSPII-7	98.1
	LmigCSPII-8	99.1
757cds3	LmigCSP3	99.7
	LM_GB5_007735	99.5
	LM_GH5_003820	100.0
	LM_GH5_003822	98.7
	LM_SH5_003512	100.0
	LM_SH5_003782	100.0
	ORF3	100.0
22826cds2	LmigCSPII-9	97.9
	LmigCSPII-11	98.5
757cds2	LmigCSPII-10	98.8
	LM_GH5_003478	96.8
	LmigCSP4	99.2
	LmigCSP5	97.9
392768	ORF10	99.1
757cds1	LM_SH5_003270	97.1
18858cds1	ORF17	99.0
325580	LM_GB5_001536	96.1
	LmigCSPI-1	93.7

## Sheet: Table S6
Table S6. S. gregaria putative CSP transcripts that show incongruent phylogenetic positions of their exons 1 and 2. The table indicates the phylogenetically nearest CSP to each incongruent exon, as well as the percentage of identity between both sequences. In the lower part of the table are the L. migratoria CSPs whose exons’ identity were used as threshold for determining the potential homology …
	Exon 1		Exon2
Incongruent sequences	Associated sequences	Identity values	Associated sequences	Identity values
SgCNS012	SgCNS023	80	18858cds1	79
SgCNS016	SgCNS024	59	30358	86
SgMUS004	41553	66	LM3208	83
SgMUS025	31810	59	SgDIG036	57
SgMUS027	SgDIG094	62	31810	62
SgMUS029	18858cds2	86	SgDIG012	88
Reference loci pair	78016 vs 103059	97	30358 vs 46375	95

## Sheet: Table S7
Table S10. Pairwise nucleotide identity matrices of the CSP sequences that belong to the same locus or scaffold.
Scaffold ID	CSP	LmigCSP46	LmigCSP43	LmigCSP45	LmigCSP39	LmigCSP42	LmigCSP40	LmigCSP41	LmigCSP44
71401cds1	LmigCSP46	100	78.2	89.5	79.6	83	79	79.4	81.9
71401cds2	LmigCSP43	78.2	100	86.6	87.9	98	89.4	96.3	84.4
71401cds3	LmigCSP45	89.5	86.6	100	80.5	88.5	79.6	89.2	88
71401cds4	LmigCSP39	79.6	87.9	80.5	100	90.2	96.6	90.2	77.5
71401cds5	LmigCSP42	83	98	88.5	90.2	100	92.2	100	84.5
71401cds6	LmigCSP40	79	89.4	79.6	96.6	92.2	100	91.3	76.5
71401cds7	LmigCSP41	79.4	96.3	89.2	90.2	100	91.3	100	84.7
71401cds8	LmigCSP44	81.9	84.4	88	77.5	84.5	76.5	84.7	100
Scaffold ID	CSP	LmigCSP20	LmigCSP21	LmigCSP22
18858cds1	LmigCSP20	100	79.2	70
18858cds2	LmigCSP21	79.2	100	71
18858cds3	LmigCSP22	70	71	100
Scaffold ID	CSP	LmigCSP3	LmigCSP4	LmigCSP50
757cds3	LmigCSP3	100	85.1	84.4
757cds2	LmigCSP4	85.1	100	90.2
757cds1	LmigCSP50	84.4	90.2	100

## Sheet: Table S8
Table S11. Pairwise ratio of the mean non-synonymous to synonymous substitutions between the sequences of the same groups of clustered CSPs.
Scaffold ID	CSP	LmigCSP46	LmigCSP43	LmigCSP45	LmigCSP39	LmigCSP42	LmigCSP40	LmigCSP41	LmigCSP44
71401cds1	LmigCSP46		0.221405	0.603157	0.229949	0.225207	0.233328	0.225207	0.104226
71401cds2	LmigCSP43	0.221405		0.180687	0.338622	0.180905	0.300593	0.180905	0.0919881
71401cds3	LmigCSP45	0.603157	0.180687		0.211212	0.202298	0.214411	0.202298	0.0589492
71401cds4	LmigCSP39	0.229949	0.338622	0.211212		0.455687	0.520362	0.455687	0.0942216
71401cds5	LmigCSP42	0.225207	0.180905	0.202298	0.455687		0.383892	0	0.0855685
71401cds6	LmigCSP40	0.233328	0.300593	0.214411	0.520362	0.383892		0.383892	0.10414
71401cds7	LmigCSP41	0.225207	0.180905	0.202298	0.455687	0	0.383892		0.0855685
71401cds8	LmigCSP44	0.104226	0.0919881	0.0589492	0.0942216	0.0855685	0.10414	0.0855685
Scaffold ID	CSP	LmigCSP20	LmigCSP21	LmigCSP22
18858cds1	LmigCSP20		0.143266	0.152126
18858cds2	LmigCSP21	0.143266		0.368083
18858cds3	LmigCSP22	0.152126	0.368083
Scaffold ID	CSP	LmigCSP3	LmigCSP4	LmigCSP50
757cds3	LmigCSP3		0.204613	0.195251
757cds2	LmigCSP4	0.204613		0.28267
757cds1	LmigCSP50	0.195251	0.28267

## Sheet: Table S9
Table S12. Intra- and inter-specific sequence variability of the CSPs that belong to the same genomic locus and/ot phylogenetica clade. Each data block shows values for nucleotidic diversity and the mean (pairwise when only a pair is studied) Ka/Ks their respective plus standard errors (when computable) of the sequences cited. Data has been divided in in sequences sharing the same locus (genomic …
CSP set	CSP sequences included	π		SD π		θ		SD θ		(Mean) Ka/Ks	SD Ka/Ks
Same locus	LmigCSP3,LmigCSP4,LmigCSP50	0.08632		0.02722		0.08499		0.0522		0.109955	0.073559
	LmigCSP20,LmigCSP21,LmCSP22	0.27016		0.07874		0.25538		0.15406		0.267159	0.151688
	LmigCSP39,LmigCSP40,LmigCSP41,LmigCSP42, LmigCSP43,LmigCSP44,LmigCSP45,LmigCSP46	0.12195		0.02108		0.11062		0.0488		0.303985	0.326523
Same intra-species clade	LmigCSP34,LmigCSP35,LmigCSP36,LmigCSP37, LmigCSP38	0.20514		0.05996		0.20023		0.10054		0.173371	0.134462
	LmigCSPII-12, LmigCSPII-13, LmigCSP49, LmigCSP50, LmigCSP51	0.13964		0.03805		0.14703		0.07415		0.547506	0.223005
	LmigCSP26,LmigCSP33	0.5		0.25		0.5		0.35471		0.71791	N. A.
	LmigCSP28,LmigCSP29	0.26039		0.13019		0.26039		0.1851		0.818913	N. A.
	LmigCSPI-3, LmigCSPI-4, LmigCSPI-1, LmigCSPI-2	0.05509		0.01479		0.01479		0.03109		0.240642	0.0905254
	SgreCSP1,SgreCSP3,SgreCSP4,SgreCSP5	0.12589		0.03334		0.12573		0.06877		0.248852	0.243977
	SgreCSP39,SgreCSP40,SgreCSP41	0.07018		0.02785		0.07018		0.04318		0.0273313	0.0236696
	SgreCSP25,SgreCSP26	0.20556		0.10278		0.20556		0.14633		0.800622	N. A.
	SgreCSP29,SgreCSP30	0.20147		0.10074		0.20147		0.14333		0.925564	N. A.
	SgreCSP31,SgreCSP32	0.46715		0.23358		0.46715		0.33119		0.519805	N. A.
	LmigCSP1, LmigCSP4	0.02067		0.01034		0.02067		0.0155		0.0944993	N. A.
	LmigCSP48, LmigCSPII-9	0.01449		0.00725		0.01449		0.01123		0.448819	N. A.
	LmigCSP30,LmigCSP31	0.02439		0.02439		0.02439		0.02439		0.448819	N. A.
Same inter-species clade	LmigCSP3,SgreCSP37	0.09524		0.04762		0.09524		0.06827		0.124743	N. A.
	LmigCSP6,SgreCSP6	0.05677		0.02838		0.05677		0.04166		0.0513441	N. A.
	LmigCSP8,SgreCSP8	0.1374		0.0687		0.1374		0.09806		0.259792	N. A.
	LmigCSP13,SgreCSP13	0.50532		0.25266		0.50532		0.35825		0.755537	N. A.
	LmigCSP14,SgreCSP14	0.13846		0.06923		0.13846		0.09881		0.203053	N. A.
	LmigCSP17,SgreCSP17	0.11111		0.05556		0.11111		0.07975		0.109213	N. A.
	LmigCSP18,SgreCSP18	0.1547		0.07735		0.1547		0.11036		0.235069	N. A.
	LmigCSP19,SgreCSP19	0.04587		0.02294		0.04587		0.0335		0.0909824	N. A.
	LmigCSP21,SgreCSP21	0.21189		0.10594		0.21189		0.15074		0.195203	N. A.
	LmigCSP24,SgreCSP2	0.13178		0.13178		0.13178		0.09409		0.330408	N. A.
	LmigCSP12,SgreCSP12	0.16667		0.08333		0.16667		0.11878		0.161224	N. A.
Extra inter-species clade	LmigCSP11,SgreCSP11, (LmigCSP25)	0.1897		0.09485		0.1897		0.13509		0.15152	0.0668083
(Three sequences data)	LmigCSP15,SgreCSP15, (LmigCSP32)	0.21693		0.10847		0.21693		0.15433		0.385231	0.0657546
	LmigCSP16,SgreCSP16, (LmigCSP33)	0.11921		0.0596		0.11921		0.08545		0.337343	0.355446
	LmigCSP23,SgreCSP23, (LmigCSP47)	0.26558		0.13279		0.26558		0.18875		0.280679	0.248164
	LmigCSP2,SgreCSP35, (SgreCSP36)	0.18182		0.09091		0.18182		0.12954		0.172043	0.148994
	LmigCSP9,SgreCSP9, (SgreCSP27)	0.20379		0.1019		0.20379		0.14494		0.11594	0.0427528
	LmigCSP10,SgreCSP10, (SgreCSP28)	0.24031		0.12016		0.24031		0.17084		0.241829	0.108617
	LmigCSP20,SgreCSP20, (SgreCSP33)	0.30233		0.15116		0.30233		0.21469		0.153217	0.140799
	LmigCSP22,SgreCSP22, (SgreCSP34)	0.31733		0.15867		0.31733		0.22533		0.23417	0.115412
	LmigCSP7,SgreCSP7, (SgreCSP24)	0.38889		0.19444		0.38889		0.27608		0.247502	0.0257421
Paired comparisons	All sequences from above	0.40452		0.01218		0.18322		0.04802		0.367545	0.251533
Unpaired comparisons	All remaining comparisons	0.3599		0.09311		0.33267		0.16712		0.658898	0.478628
	Only L. migratoria remaining comparisons	0.46215		0.23108		0.46215		0.3282		0.735628	0.523533
	Only S. gregaria remaining comparisons	0.31518		0.12932		0.30693		0.18519		0.594553	0.39619
All comparisons	All sequences	0.3981		0.01153		0.17866		0.04706		0.649037	0.478535
	Only L. migratoria sequences	0.40561		0.01611		0.20648		0.05865		0.712068	0.524248
	Only S. gregaria sequences	0.42966		0.01789		0.21571		0.06396		0.572041	0.40883
CSP extended set	CSP sequences included	π		SD π		θ		SD θ		Pairwise Ka/Ks
		Intra-specific								Intra-specific		Inter-specific
										L. migratoria	S. gregaria	Homologues
Extra inter-species clade	LmigCSP11,SgreCSP11, (LmigCSP25)	0.12366		0.06183		0.12366		0.08838		0.514399	N. A.	0.307858
(Pairwise comparison data)	LmigCSP15,SgreCSP15, (LmigCSP32)	0.06878		0.03439		0.06878		0.04956		0.325676	N. A.	0.316909
	LmigCSP16,SgreCSP16, (LmigCSP33)	0.22549		0.11275		0.22549		0.1606		0.285576	N. A.	0.0555754
	LmigCSP23,SgreCSP23, (LmigCSP47)	0.04497		0.02249		0.04497		0.04497		0.632581	N. A.	0.535759
	LmigCSP2,SgreCSP35, (SgreCSP36)	0.15789		0.07895		0.15789		0.11268		N. A.	0.301267	0.357642
	LmigCSP9,SgreCSP9, (SgreCSP27)	0.17667		0.08833		0.17667		0.1261		N. A.	0.892994	0.198122
	LmigCSP10,SgreCSP10, (SgreCSP28)	0.07654		0.03827		0.07654		0.05499		N. A.	0.13251	0.222642
	LmigCSP20,SgreCSP20, (SgreCSP33)	0.14126		0.07063		0.14126		0.10067		N. A.	0.258592	0.245375
	LmigCSP22,SgreCSP22, (SgreCSP34)	0.16667		0.08333		0.16667		0.11928		N. A.	0.170608	0.363649
	LmigCSP7,SgreCSP7, (SgreCSP24)	0.01389		0.01389		0.01389		0.01389		N. A.	0.566038	0.510587

## Sheet: Table S10
Table S7. Naming and homologies of the L. migratoria and S. gregaria CSPs identified in the current work.
CSP name	Code	Published homolog sequence	Accession		CSP name	Code	Published homolog sequence	Accession
LmigCSP1	LM_GH5_003725	LmigCSP1	gi|6688648|emb|CAB65177.1|		SgreCSP1	SgDIG027	SgreCSP1	gi|3283932|gb|AAC25399.1|
LmigCSP2	15810	LmigCSP2	gi|6688650|emb|CAB65178.1|		SgreCSP2	SgCNS005	SgreCSP2	gi|3283934|gb|AAC25400.1|
		LmigCSPII-6	gi|27543485|gb|AY149654.1|		SgreCSP3	SgDIG030	SgreCSP3	gi|3283936|gb|AAC25401.1|
		LmigCSPII-7	gi|27543487|gb|AY149655.1|		SgreCSP4	SgCNS023	SgreCSP4	gi|159164602|pdb|2GVS|A
		LmigCSPII-8	gi|27543489|gb|AY149656.1|		SgreCSP5	SgDIG025	SgreCSP5	gi|3283940|gb|AAC25403.1|
LmigCSP3	757cds3	LmigCSP3	gi|6688652|emb|CAB65179.1|		SgreCSP6	SgEST011
LmigCSP4	757cds2	LmigCSP4	gi|6688654|emb|CAB65180.1|		SgreCSP7	SgTES006
LmigCSP5	LM_SH5_003268	LmigCSP5	gi|6688654|emb|CAB65181.1|		SgreCSP8	SgDIG006
		LmigCSPII-10	gi|27543493|gb|AY149658.1|		SgreCSP9	SgMUS004
LmigCSPI-1	325580	LmigCSPI-1	gi|27543473|gb|AY149648.1|		SgreCSP10	SgDIG004
LmigCSPI-2	24400	LmigCSPI-2	gi|27543475|gb|AY149649.1|		SgreCSP11	SgCNS016
LmigCSPI-3	LM_GH5_000760	LmigCSPI-3	gi|27543477|gb|AY149650.1|		SgreCSP12	SgCNS004
LmigCSPI-4	LM_GH5_000761	LmigCSPI-4	gi|27543479|gb|AY149651.1|		SgreCSP13	SgMUS027
		LmigCSPI-5	gi|27543481|gb|AY149652.1|		SgreCSP14	SgCNS009
		LmigCSPI-6	gi|27543483|gb|AY149653.1|		SgreCSP15	SgCNS010
LmigCSPII-9	22826cds2	LmigCSPII-9	gi|27543491|gb|AY149657.1|		SgreCSP16	SgEST001
		LmigCSPII-11	gi|27543495|gb|AY149649.1|		SgreCSP17	SgCNS003
LmigCSPII-12	235750	LmigCSPII-12	gi|27543497|gb|AY149650.1|		SgreCSP18	SgMUS011
		LmigCSPII-14	gi|27543501|gb|AY149652.1|		SgreCSP19	SgMUS014
LmigCSPII-13	9174cds2	LmigCSPII-13	gi|27543499|gb|AY149651.1|		SgreCSP20	SgCNS006
LmigCSP6	101				SgreCSP21	SgCNS012
LmigCSP7	13671				SgreCSP22	SgDIG033
LmigCSP8	LM_GH5_003055				SgreCSP23	SgDIG096
LmigCSP9	LM_GM5_003208				SgreCSP24	SgDIG003
LmigCSP10	41553				SgreCSP25	SgDIG094
LmigCSP11	46375				SgreCSP26	SgMUS005
LmigCSP12	ORF13				SgreCSP27	SgDIG078
LmigCSP13	31810				SgreCSP28	SgDIG021
LmigCSP14	37289				SgreCSP29	SgCNS002
LmigCSP15	78016				SgreCSP30	SgCNS024
LmigCSP16	21551				SgreCSP31	SgMUS025
LmigCSP17	25611				SgreCSP32	SgDIG036
LmigCSP18	LM_GB5_004555				SgreCSP33	SgCNS007
LmigCSP19	392768				SgreCSP34	SgMUS029
LmigCSP20	18858cds1				SgreCSP35	SgDIG038
LmigCSP21	18858cds2				SgreCSP36	SgMUS035
LmigCSP22	18858cds3				SgreCSP37	SgDIG017
LmigCSP23	5214cds2				SgreCSP38	SgDIG028
LmigCSP24	320887				SgreCSP39	SgDIG020
LmigCSP25	30358				SgreCSP40	SgDIG012
LmigCSP26	57579				SgreCSP41	SgDIG052
LmigCSP27	2564				SgreCSP42	SgDIG023
LmigCSP28	3212cds1
LmigCSP29	3212cds2
LmigCSP30	699cds1
LmigCSP31	699cds2
LmigCSP32	103059
LmigCSP33	647
LmigCSP34	12585
LmigCSP35	75957
LmigCSP36	33302cds1
LmigCSP37	33302cds2
LmigCSP38	374630
LmigCSP39	71401cds4
LmigCSP40	71401cds6
LmigCSP41	71401cds7
LmigCSP42	71401cds5
LmigCSP43	71401cds2
LmigCSP44	71401cds8
LmigCSP45	71401cds3
LmigCSP46	71401cds1
LmigCSP47	5214cds1
LmigCSP48	LM_GH5_003400
LmigCSP49	22826cds1
LmigCSP50	757cds1
LmigCSP51	9174cds1

[truncated: 3 more sheets: Table S11, Table S12, Table S13]
