# Supplementary material for: Evolution, expression and association of the chemosensory protein genes with the outbreak phase of the two main pest locusts
Source: Sci Rep. 2017 Jul 27;7:6653. doi: 10.1038/s41598-017-07068-0 (PMC5532218; doi:10.1038/s41598-017-07068-0)
Supplement: Supplementary file 3 — Ka/Ks matrix [file 41598_2017_7068_MOESM3_ESM.xls]

## Sheet: KaKsMatrix
Supplementary data 1. Ka/Ks matrix for all L. migratoria and S. gregaria CSP comparisons.
	LmigCSP6	LmigCSP1	LmigCSP18	LmigCSP8	LmigCSP9	LmigCSP19	LmigCSPI-1	LmigCSP26	LmigCSP31	LmigCSP25	LmigCSP22	LmigCSP27	LmigCSP7	LmigCSP45	LmigCSP33	LmigCSP43	LmigCSP32	LmigCSPII-9	LmigCSPI-2	LmigCSPII-12	LmigCSP37	LmigCSP15	LmigCSP34	LmigCSP14	LmigCSP11	LmigCSP13	LmigCSP10	LmigCSP49	LmigCSPII-13	LmigCSP16	LmigCSP30	LmigCSP12	LmigCSP47	LmigCSP48	LmigCSP4	LmigCSP3	LmigCSP20	LmigCSP21	LmigCSP2	LmigCSP46	LmigCSP23	LmigCSP28	LmigCSP29	LmigCSP41	LmigCSP39	LmigCSP17	LmigCSP24	LmigCSP35	LmigCSP36
LmigCSP6		1.50785	3.32327	3.34628	1.32265	2.65612	2.07771	0.458939	1.25865	1.72851	1.87083	0.533565	1.09054	2.14122	2.0136	1.34879	1.40474	0.982848	1.22239	1.8064	1.064	1.04392	0.937919	1.7014	2.22618	1.00839	0.473072	0.732042	0.965028	1.09925	2.1015	1.90552	1.01552	0.982848	1.21947	1.05925	1.35773	1.70839	1.095	1.51222	1.45489	2.68839	2.0497	3.01322	1.97002	1.50424	1.95308	1.064	1.064
LmigCSP1			0.998012	0.844733	0.924937	0.446688	0.362968	0.343448	0.906538	0.791969	0.42366	0.282862	1.16067	0.852193	0.272455	0.606963	0.876807	0.0670549	0.44529	0.213442	0.265396	0.960726	0.193896	1.21721	1.03376	0.83853	0.379023	0.0732245	0.345817	0.615596	0.505961	0.618406	0.193073	0.0539262	0.0839623	0.160412	0.292686	0.383745	0.143952	0.322174	0.278351	1.28752	1.1605	1.37976	0.515294	1.41683	1.31707	0.265396	0.265396
LmigCSP18				1.9821	1.11907	0.975778	0.673869	0.603783	0.50092	1.69525	0.45751	0.52692	2.01938	0.807192	0.823834	0.474855	1.19458	0.58822	0.568282	1.45857	0.373816	0.518616	0.535517	1.38635	2.35585	0.991358	0.898131	0.384303	0.782301	0.635067	1.79726	2.08692	0.431916	0.58822	0.91694	0.647181	0.637457	0.205823	0.282432	0.779213	0.623847	1.45789	0.609782	1.302	0.646346	2.13403	2.58853	0.373816	0.373816
LmigCSP8					0.374774	2.13419	4.59447	0.547112	0.420911	1.21255	1.09584	0.478361	1.07975	0.416702	1.16879	0.379709	0.86771	0.817366	0.830961	1.49343	0.698182	0.65986	0.433623	1.87444	1.60271	2.80658	0.142511	0.919944	0.7045	0.6067	1.64012	2.0395	0.980328	0.817366	0.708031	0.855702	0.607698	0.585739	0.488283	0.702936	0.702936	1.34727	0.663113	0.678888	0.50951	1.82566	0.428492	0.698182	0.698182
LmigCSP9						0.574745	0.476433	0.0553501	0.628681	0.742908	0.459978	0.0539118	0.734058	0.692858	0.708932	0.438994	0.412623	0.589019	0.539681	0.596132	0.268491	0.692091	0.292458	1.1405	0.966238	1.02404	0.0908629	0.861659	0.44974	0.673293	0.991763	1.21987	0.663408	0.633089	0.837038	0.542181	0.397656	0.294189	0.467958	0.84613	0.74609	0.580455	0.47235	0.981181	0.504429	0.883231	0.239076	0.268491	0.268491
LmigCSP19							0.394045	0.694134	0.5137	1.20425	0.554133	0.609396	1.43312	0.676639	0.354299	0.292627	1.19656	0.342686	0.296173	0.681756	0.223815	0.558548	0.363023	1.17386	1.61461	1.42132	0.849817	0.185428	0.389188	0.676639	0.969662	1.33262	0.28496	0.279281	0.336895	0.480335	0.154704	0.173857	0.447571	0.707988	0.619454	1.32891	0.939044	0.726991	0.361954	2.2937	1.0618	0.223815	0.223815
LmigCSPI-1								0.527261	0.0569445	1.02813	0.620964	0.452938	1.43741	0.461629	0.326978	0.362272	0.81541	0.353485	0	0.564072	0.258279	0.337469	0.34581	0.756061	1.35513	1.1654	0.657457	0.353485	0.245661	0.440105	1.27457	1.53748	0.315739	0.353485	0.243491	0.276302	0.026604	0.146271	0.167092	0.64483	0.563955	0.963133	0.701255	0.542282	0.457356	1.66151	0.851893	0.258279	0.258279
LmigCSP26									0.0550857	0.236465	0.0522461	0	0.423249	0.361972	0.621959	0.0684845	0.200784	0.702332	0.546647	0.448718	0.312123	0.05409	0.176626	0.0429834	0.319235	0.173815	0.651581	0.579679	0.587838	0.241375	0.288845	0.278028	0.182601	0.571229	0.636746	0.467772	0.938172	0.400905	0.637602	0.0447873	0.0447873	0.530692	0.051011	0.608808	0.312123	0.921471	0.377835	0.312123	0.312123
LmigCSP31										0.292026	0.0832722	0.0550857	0.396391	0.958175	0.0620713	1.09581	0.596046	0.0704809	0.0553501	0.672385	0.0505664	0.420405	0.0554922	0.15532	0.427701	0.224883	0.0724613	0.0679356	0.732964	0.354058	0.0422375	0.0431014	0.0673083	0.0685702	0.392241	0.366411	0.505534	0.507855	0.542729	0.623606	0.623606	0.404132	0.342356	1.13652	0.587035	0.0754014	0.340322	0.0505664	0.0505664
LmigCSP25											1.04664	0.236465	1.06227	1.34868	1.14169	0.835269	0.720143	0.720143	0.818122	0.749435	0.663984	0.367878	0.926742	0.644072	0.223623	1.33758	0.941196	0.673158	0.603783	0.893145	1.32726	1.36126	0.629995	0.630831	0.874686	0.827408	0.843579	0.463065	0.755939	1.04688	0.847101	0.886174	0.59627	1.87537	0.983681	1.36324	1.26313	0.663984	0.663984
LmigCSP22												0.0508836	1.00686	0.534036	0.308936	0.625403	0.524007	0.458225	0.271229	0.806831	1.14579	0.289309	0.555063	0.969535	0.850476	0.799908	0.577371	0.461199	0.476039	0.530133	1.30455	1.2089	0.296602	0.558285	0.31415	0.744432	0.214097	0.43825	0.195525	0.388577	0.485165	1.26788	0.898986	0.557048	0.685897	1.13605	0.718971	1.14579	1.14579
LmigCSP27													0.606935	0.273102	0.543329	0.0666258	0.200784	0.617478	0.470651	0.384157	0.380493	0.05409	0.0416084	0.0429834	0.319235	0.173815	0.571229	0.503456	0.511757	0.241375	0.288845	0.278028	0.040365	0.498294	0.557268	0.400905	0.824883	0.337803	0.559019	0.0436005	0.0436005	0.530692	0.051011	0.519116	0.171689	0.797535	0.300551	0.380493	0.380493
LmigCSP7														1.54033	2.46407	0.802841	1.84385	2.70386	1.53479	2.92544	0.561134	0.687662	1.49273	1.56273	1.37667	0.645748	1.30035	1.58034	1.36965	2.20032	1.25237	1.20426	0.942142	2.34646	0.918931	1.67975	1.49516	1.84635	1.52932	0.520324	0.414976	1.49308	1.45583	1.42012	1.35334	1.05387	1.84701	0.561134	0.561134
LmigCSP45															0.770263	0.253052	0.983664	0.522707	0.605655	0.993002	0.279069	1.19247	0.571128	1.37152	1.67148	0.743502	0.202274	0.333121	0.987591	0.628803	0.952025	0.856731	0.388577	0.522707	0.866564	0.392251	0.621916	0.471789	0.509523	1.25573	1.25573	0.988841	0.850709	0.498108	0.260404	1.01285	0.941857	0.279069	0.279069
LmigCSP33																0.559725	0.740097	0.625333	0.389254	0.815083	0.173019	0.475451	0.362677	0.630223	1.5309	0.573187	0.896115	0.326957	0.235335	0.730446	1.14301	1.18621	0.353637	0.625333	0.520343	0.205061	0.141556	0.209212	0.328524	0.538066	0.471743	1.31707	0.869003	1.01499	0.501416	2.2937	1.57424	0.173019	0.173019
LmigCSP43																	0.692451	0.324711	0.412068	0.687476	0.0331666	1.44069	0.341054	1.16783	1.03597	0.50459	0.238327	0.0470997	0.577621	0.416528	0.612074	0.585343	0.307489	0.324711	0.401382	0.119971	0.426419	0.41978	0.645948	0.651863	0.696354	0.772536	1.17235	0.0826003	0.0788335	0.762917	0.805863	0.0331666	0.0331666
LmigCSP32																		0.581162	0.872088	1.02915	0.422744	0.642457	0.560923	3.65071	0.940198	1.09275	0.565413	0.435041	1.15473	0.708478	1.1255	1.25185	0.351568	0.505346	0.904925	0.956504	0.671118	0.476955	0.675663	0.762681	0.616643	0.812742	0.482499	1.20679	1.12916	0.915259	1.5882	0.422744	0.422744
LmigCSPII-9																			0.431142	0.237628	0.134592	0.43516	0.288806	0.749031	0.932069	0.723686	0.940362	0.160885	0.232115	0.623157	0.553528	0.530844	0.115928	0	0.0864367	0.134585	0.351771	0.424122	0.162675	0.108941	0.0756692	1.08403	1.029	0.705276	0.496716	1.07578	1.06671	0.134592	0.134592
LmigCSPI-2																				0.966102	0.147524	0.20982	0.415493	0.529966	1.06498	0.64702	0.570059	0.350341	0.389902	0.567354	1.171	1.22339	0.278919	0.350341	0.366142	0.201015	0.0262934	0.259948	0.282349	0.520276	0.455088	1.12843	0.69408	0.61124	0.516931	0.971858	1.41977	0.147524	0.147524
LmigCSPII-12																					0.305288	0.910579	0.362677	1.00549	0.978399	1.01252	0.797389	0.1016	0.21644	0.565114	0.822627	0.898506	0.18702	0.169948	0.211524	0.0504612	0.448353	0.919954	0.17718	0.294232	0.254843	1.53069	1.41432	1.33758	0.761836	1.60728	2.49545	0.305288	0.305288
LmigCSP37																						0.0489574	0.283991	0.554954	0.559205	0.596171	0.363877	0.0243118	0.230712	0.50761	0.562106	0.738841	0.257777	0.200636	0.274037	0.160943	0.0769589	0.358404	0.235425	0.314125	0.386772	1.00831	0.400032	0.193307	0.023632	0.731534	0.593121	0	0
LmigCSP15																							0.0537359	0.171801	0.501205	0.388576	0.0673865	0.0658574	0.790138	0.417321	0.0437568	0.183557	0.303716	0.315741	0.461745	0.460867	0.550831	0.693536	0.607591	0.613263	0.613263	0.400179	0.418178	1.43913	0.782802	0.480206	0.566821	0.0489574	0.0489574
LmigCSP34																								0.671811	0.794677	0.765844	0.717159	0.288806	0.39701	0.445895	1.59876	1.26357	0.14794	0.34859	0.282871	0.261794	0.297208	0.168831	0.292784	0.339508	0.266598	0.534754	0.295157	0.721095	0.546524	0.907753	0.754939	0.283991	0.283991
LmigCSP14																									0.838048	1.26506	1.19639	0.448734	1.40878	1.68029	0.672796	0.891618	0.677196	0.749031	1.03507	0.62873	0.829835	0.616043	1.14355	0.874689	0.717921	0.504355	0.389758	2.00851	1.48326	0.891751	1.9633	0.554954	0.554954
LmigCSP11																										1.07992	0.80385	0.868324	0.78096	1.16549	1.12316	1.14874	0.812688	0.81425	1.14883	0.696431	1.04786	0.579938	0.983804	0.885778	0.718291	1.07732	0.762593	2.34578	1.20816	1.7524	1.67328	0.559205	0.559205
LmigCSP13																											1.2722	0.676777	0.63512	0.984147	1.37975	1.62912	0.459639	0.723686	0.678325	1.03227	0.809006	0.412034	0.461486	0.551314	0.551314	0.664657	0.755688	0.983171	0.720799	1.63931	1.37016	0.596171	0.596171
LmigCSP10																												0.77139	0.649143	0.870446	1.5727	1.72824	0.664055	0.940362	0.665228	0.871406	0.636224	0.493461	0.576956	0.419692	0.321078	0.493592	0.218875	0.434892	0.425185	0.311171	0.235295	0.363877	0.363877
LmigCSP49																													0.171401	0.463295	0.689912	0.663496	0.114865	0.251928	0.138977	0.0719703	0.188329	0.225207	0.144391	0.127762	0.0891272	0.88819	0.649474	0.470974	0.496716	0.957475	1.04832	0.0243118	0.0243118
LmigCSPII-13																														0.86548	0.722649	0.695958	0.138176	0.17643	0.173889	0.124591	0.376103	0.392188	0.332902	0.276063	0.292902	1.1561	0.740013	0.793121	0.561398	0.650729	1.39248	0.230712	0.230712
LmigCSP16																															0.732064	0.756423	0.466572	0.623157	0.940362	0.650554	0.363936	0.38509	0.8448	0.307598	0.437169	0.7126	0.310675	0.619347	0.636528	0.684456	1.30638	0.50761	0.50761
LmigCSP30																																0.601761	0.25792	0.553528	0.541824	0.912003	1.0453	0.584213	0.519211	0.872751	0.723792	0.861158	0.358771	1.26055	1.38826	1.14423	2.54001	0.562106	0.562106
LmigCSP12																																	0.375715	0.530844	0.63093	0.820807	0.890978	0.490302	0.565304	1.30547	1.06752	0.884892	0.337374	1.23242	1.20318	1.03741	2.70294	0.738841	0.738841
LmigCSP47																																		0.115928	0.242217	0.107245	0.0149888	0.256515	0.0937214	0.353501	0.308208	1.09343	0.721185	0.667344	0.281127	1.57304	0.84756	0.257777	0.257777
LmigCSP48																																			0.113718	0.109242	0.287139	0.345145	0.132597	0.108941	0.0756692	1.22725	0.916291	0.705276	0.496716	1.07578	0.941626	0.200636	0.200636
LmigCSP4																																				0.106906	0.19653	0.316781	0.222393	0.31014	0.268614	1.65981	0.628603	0.803225	0.465404	1.05583	1.39248	0.274037	0.274037
LmigCSP3																																					0.198343	0.15702	0.176526	0.243022	0.208247	0.640089	0.584123	0.624875	0.291972	1.27453	0.730825	0.160943	0.160943
LmigCSP20																																						0.14913	0.400868	0.285894	0.243965	0.806255	0.534754	0.507725	0.350455	0.683547	0.774584	0.0769589	0.0769589
LmigCSP21																																							0.255996	0.226628	0.226628	1.2072	0.703023	0.696348	0.519931	1.28938	0.765254	0.358404	0.358404
LmigCSP2																																								0.213142	0.264517	0.445064	0.0483681	0.683259	0.479268	0.850415	1.14319	0.235425	0.235425
LmigCSP46																																									0	0.805788	0.358831	1.25699	0.730296	1.05308	1.14833	0.314125	0.314125
LmigCSP23																																										0.805788	0.358831	1.10764	0.644137	0.933633	0.945145	0.386772	0.386772
LmigCSP28																																											0.305107	1.10587	0.879643	1.76295	1.05566	1.00831	1.00831
LmigCSP29																																												1.06183	0.700552	1.49326	0.642324	0.400032	0.400032
LmigCSP41																																													0.135919	1.0905	0.74768	0.193307	0.193307
LmigCSP39																																														0.611792	0.565034	0.023632	0.023632
LmigCSP17																																															0.89106	0.731534	0.731534
LmigCSP24																																																0.593121	0.593121
LmigCSP35																																																	0
LmigCSP36
LmigCSP42
LmigCSP44
LmigCSP38
LmigCSP40
SgreCSP29
SgreCSP17
SgreCSP12
SgreCSP2
SgreCSP20
SgreCSP33
SgreCSP14
SgreCSP15
SgreCSP21
SgreCSP11
SgreCSP4
SgreCSP30
SgreCSP24
SgreCSP10
SgreCSP8
SgreCSP40
SgreCSP37
SgreCSP39
SgreCSP28
SgreCSP38
SgreCSP5
SgreCSP1
SgreCSP42
SgreCSP3
SgreCSP22
SgreCSP32
SgreCSP35
SgreCSP41
SgreCSP27
SgreCSP25
SgreCSP23
SgreCSP7
SgreCSP9
SgreCSP26
SgreCSP18
SgreCSP19
SgreCSP31
SgreCSP13
SgreCSP34
SgreCSP36
SgreCSP16
SgreCSP6
[truncated: 46 more columns]
